# Supplementary material for: Intrinsic neuronal properties represent song and error in zebra finch vocal learning
Source: Nat Commun. 2020 Feb 19;11:952. doi: 10.1038/s41467-020-14738-7 (PMC7031510; doi:10.1038/s41467-020-14738-7)
Supplement: Supplementary file 4 — Source Data [file 41467_2020_14738_MOESM4_ESM.zip]

Archive with 17 entries (16 files):
- Integrate_neuron.m
- __MACOSX/
- __MACOSX/._Integrate_neuron.m
- hvcODEs.m
- __MACOSX/._hvcODEs.m
- HVC_X_1.txt
- __MACOSX/._HVC_X_1.txt
- HVC_X_2.txt
- __MACOSX/._HVC_X_2.txt
- HVC_X_3.txt
- __MACOSX/._HVC_X_3.txt
- HVC_X_4.txt
- __MACOSX/._HVC_X_4.txt
- RunIt.m
- __MACOSX/._RunIt.m
- Read Me.txt
- __MACOSX/._Read Me.txt
