# Supplementary material for: Intrinsic neuronal properties represent song and error in zebra finch vocal learning
Source: Nat Commun. 2020 Feb 19;11:952. doi: 10.1038/s41467-020-14738-7 (PMC7031510; doi:10.1038/s41467-020-14738-7)
Supplement: Supplementary file 4 — Source Data [file 41467_2020_14738_MOESM4_ESM.zip › Integrate_neuron.m]

function [ x ] = Integrate_neuron(iapp, pt, times)

% duration = size(iapp,1)/sampleRate*1000; % in msec
% 
% times = 0:duration/size(iapp,1):duration;
% times = times(1:size(times,2)-1);
% 
% size(times)
% pt = times;

v_i=-70.14; 
n_i=.0002;
ca_i=0.103;
h_i=0.01;
rf_i=0.03;
rs_i=0.03;
e_i=0.05;
rT_i=0.01;
hp_i=0.1;

y0 = [n_i, h_i, rf_i, rs_i, ca_i, v_i, e_i, rT_i, hp_i];

[T, Y] = ode113(@(t, y) hvcODEs(t, y, pt, iapp), times, y0);
x=Y;

end
