# Supplementary material for: Intrinsic neuronal properties represent song and error in zebra finch vocal learning
Source: Nat Commun. 2020 Feb 19;11:952. doi: 10.1038/s41467-020-14738-7 (PMC7031510; doi:10.1038/s41467-020-14738-7)
Supplement: Supplementary file 4 — Source Data [file 41467_2020_14738_MOESM4_ESM.zip › hvcODEs.m]

function [ vdot ] = hvcODEs(t, y, pt, iapp)

global vNa vK vL vH ...
    gNa gK gL gCa gSK gNap gH gA ...
    tauNbar tauHPbar tauE tauH Ca_ex RTF ...
    thetaM sigmaM thetaN sigmaN thetaS sigmaS ...
    thetaMP sigmaMP thetaHP sigmaHP thetaRF sigmaRF thetaRS sigmaRS ...
    kr prf taurs tauhp f ...
    thetaA sigmaA thetaE sigmaE ...
    C eps kca ks ... 
    gT thetaaT sigmaaT thetabT sigmabT thetarT sigmarT taur0 taur1 thrT sgmrt phirT

% alpha = interp1(pt, alphas, t); % Interpolate the data set (ft,f) at time t
% beta = interp1(pt, betas, t);

n = y(1);
h = y(2);
rf = y(3);
rs = y(4);
ca = y(5);
v = y(6);
e = y(7);
rT = y(8);
hp = y(9);


% Na+ and K+ Equations and Currents
minf = 1/(1+exp((v-thetaM)/sigmaM));
ninf = 1/(1+exp((v-thetaN)/sigmaN));
tauN = tauNbar./cosh((v-thetaN)/(2*sigmaN));

alphaH = 0.128*exp(-(v+50)/18);
betaH = 4/(1+exp(-(v+27)/5));
hinf = alphaH/(alphaH+betaH);

iNa = gNa*(minf^3)*h*(v-vNa);
iK = gK*(n^4)*(v-vK);

% L-Type Ca++ Equations and Current
sinf = 1/(1+exp((v-thetaS)/sigmaS));
iCa = gCa*(sinf^2)*v*(Ca_ex/(1-exp((2*v)/RTF)));

% T-Type Ca++ Equations and Current
aTinf = 1/(1+exp((v-thetaaT)/sigmaaT));
bTinf = 1/(1+exp((rT-thetabT)/sigmabT))-1/(1+exp(-thetabT/sigmabT));
rTinf = 1/(1+exp((v-thetarT)/sigmarT));
taurT = taur0+taur1/(1+exp((v-thrT)/sgmrt));
iT=gT*(aTinf^3)*(bTinf^3)*v*(Ca_ex/(1-exp((2*v)/RTF)));


% SK Equations and Current
kinf = (ca^2)/(ca^2+(ks^2));
iSK = gSK*kinf*(v-vK);

% Na+ Persistant Current and Equations
mpinf = 1/(1+exp((v-thetaMP)/sigmaMP));
hpinf = 1/(1+exp((v-thetaHP)/sigmaHP));
tauhp = tauHPbar./cosh((v-thetaHP)/(2*sigmaHP));
iNap = gNap*mpinf*hp*(v-vNa);

% Hyperpolarization activated inward current Ih
rinff = 1./(1+exp((v-thetaRF)/sigmaRF));
rinfs = 1./(1+exp((v-thetaRS)/sigmaRS));
taurf = prf./(-7.4*(v+70)./(exp(-(v+70)/0.8)-1)+65*exp(-(v+56)/23));

iH = gH*(kr*rf+(1-kr)*rs)*(v-vH);

% A-type potassium current Ia
ainf = 1/(1+exp((v-thetaA)/sigmaA));
einf = 1/(1+exp((v-thetaE)/sigmaE));

iA = gA*ainf*e*(v-vK);

% Leak current
iL = gL*(v-vL);

% Applied current
iap = interp1(pt, iapp, t); 
              
dn = (ninf-n)/tauN;
dh = (hinf-h)/tauH;
drf = (rinff-rf)/taurf;
drs = (rinfs-rs)/taurs;
dca = -f*(eps*(iCa+iT)+ kca*(ca-0.1));
dv = (-iNa-iK-iCa-iT-iSK-iNap-iH-iA-iL+iap)/C;
de = (einf-e)/tauE;
drT = phirT*(rTinf-rT)/taurT;
dhp = (hpinf-hp)/tauhp;

vdot = [dn; dh; drf; drs; dca; dv; de; drT; dhp];

end
