# Supplementary material for: Intrinsic neuronal properties represent song and error in zebra finch vocal learning
Source: Nat Commun. 2020 Feb 19;11:952. doi: 10.1038/s41467-020-14738-7 (PMC7031510; doi:10.1038/s41467-020-14738-7)
Supplement: Supplementary file 4 — Source Data [file 41467_2020_14738_MOESM4_ESM.zip › HVC_X_1.txt]

1.359863e+00	-6.985254e+01
1.054688e+00	-6.976099e+01
1.359863e+00	-6.959314e+01
-1.081543e+00	-6.945581e+01
-3.828125e+00	-6.939478e+01
-5.964355e+00	-6.953210e+01
-5.354004e+00	-6.974573e+01
-3.522949e+00	-6.980676e+01
1.665039e+00	-6.980676e+01
1.970215e+00	-6.973047e+01
1.359863e+00	-6.957788e+01
-2.302246e+00	-6.939478e+01
-5.964355e+00	-6.941003e+01
-5.964355e+00	-6.963892e+01
-3.522949e+00	-6.974573e+01
1.359863e+00	-6.985254e+01
1.665039e+00	-6.977625e+01
-1.660156e-01	-6.942529e+01
-2.912598e+00	-6.944055e+01
-6.879883e+00	-6.959314e+01
-3.828125e+00	-6.977625e+01
1.970215e+00	-6.982202e+01
1.359863e+00	-6.973047e+01
-2.912598e+00	-6.953210e+01
-6.879883e+00	-6.953210e+01
-4.438477e+00	-6.968469e+01
1.970215e+00	-6.979150e+01
2.580566e+00	-6.974573e+01
-2.302246e+00	-6.948633e+01
-5.048828e+00	-6.954736e+01
-2.302246e+00	-6.979150e+01
1.970215e+00	-6.989832e+01
-1.660156e-01	-6.956262e+01
-4.133301e+00	-6.953210e+01
-3.522949e+00	-6.973047e+01
1.359863e+00	-6.983728e+01
-4.711914e-01	-6.948633e+01
-5.048828e+00	-6.957788e+01
-7.763672e-01	-6.983728e+01
1.665039e+00	-6.976099e+01
-2.607422e+00	-6.947107e+01
-4.133301e+00	-6.971521e+01
2.580566e+00	-6.983728e+01
-1.691895e+00	-6.945581e+01
-3.828125e+00	-6.963892e+01
7.495117e-01	-6.994409e+01
-1.081543e+00	-6.959314e+01
-5.659180e+00	-6.965417e+01
2.275391e+00	-6.992883e+01
1.391602e-01	-6.962366e+01
-5.048828e+00	-6.950159e+01
-3.828125e+00	-6.974573e+01
7.495117e-01	-6.985254e+01
2.885742e+00	-6.986780e+01
1.359863e+00	-6.982202e+01
7.495117e-01	-6.963892e+01
1.054688e+00	-6.969995e+01
1.970215e+00	-6.977625e+01
2.580566e+00	-6.980676e+01
2.275391e+00	-6.979150e+01
-2.302246e+00	-6.982202e+01
-5.659180e+00	-6.973047e+01
-4.743652e+00	-6.956262e+01
-7.763672e-01	-6.959314e+01
1.391602e-01	-6.980676e+01
3.190918e+00	-6.992883e+01
4.443359e-01	-6.985254e+01
-1.081543e+00	-6.989832e+01
-2.912598e+00	-6.986780e+01
-4.743652e+00	-6.985254e+01
-2.912598e+00	-6.979150e+01
-4.133301e+00	-6.976099e+01
-3.828125e+00	-6.983728e+01
-3.217773e+00	-6.977625e+01
-1.997070e+00	-6.977625e+01
-2.607422e+00	-6.988306e+01
-1.081543e+00	-6.995935e+01
7.495117e-01	-6.997461e+01
2.275391e+00	-6.994409e+01
2.885742e+00	-6.991357e+01
2.580566e+00	-6.989832e+01
1.970215e+00	-6.973047e+01
-1.081543e+00	-6.951685e+01
-2.302246e+00	-6.956262e+01
-4.743652e+00	-6.951685e+01
-3.217773e+00	-6.963892e+01
-4.438477e+00	-6.985254e+01
-4.711914e-01	-6.988306e+01
3.801270e+00	-6.989832e+01
3.190918e+00	-6.991357e+01
7.495117e-01	-6.957788e+01
-1.081543e+00	-6.957788e+01
-4.438477e+00	-6.945581e+01
-3.522949e+00	-6.959314e+01
-3.522949e+00	-6.974573e+01
-1.660156e-01	-6.985254e+01
3.190918e+00	-6.980676e+01
3.801270e+00	-6.966943e+01
-2.607422e+00	-6.942529e+01
-2.912598e+00	-6.937952e+01
-5.659180e+00	-6.956262e+01
-3.217773e+00	-6.982202e+01
2.275391e+00	-6.980676e+01
4.716797e+00	-6.965417e+01
-4.711914e-01	-6.953210e+01
-3.828125e+00	-6.941003e+01
-3.217773e+00	-6.951685e+01
-7.763672e-01	-6.974573e+01
3.801270e+00	-6.977625e+01
-1.691895e+00	-6.962366e+01
-2.607422e+00	-6.941003e+01
-4.438477e+00	-6.956262e+01
2.885742e+00	-6.969995e+01
4.106445e+00	-6.977625e+01
-1.386719e+00	-6.937952e+01
-6.879883e+00	-6.947107e+01
-1.386719e+00	-6.956262e+01
3.496094e+00	-6.980676e+01
-1.386719e+00	-6.937952e+01
-4.133301e+00	-6.942529e+01
-2.302246e+00	-6.965417e+01
3.496094e+00	-6.963892e+01
-1.691895e+00	-6.927271e+01
-7.185059e+00	-6.957788e+01
2.885742e+00	-6.971521e+01
4.443359e-01	-6.950159e+01
-6.269531e+00	-6.937952e+01
1.391602e-01	-6.963892e+01
3.801270e+00	-6.957788e+01
-3.522949e+00	-6.925745e+01
-3.522949e+00	-6.957788e+01
3.190918e+00	-6.951685e+01
-3.522949e+00	-6.919641e+01
-4.438477e+00	-6.959314e+01
1.970215e+00	-6.962366e+01
2.580566e+00	-6.953210e+01
4.443359e-01	-6.922693e+01
-4.438477e+00	-6.919641e+01
-4.133301e+00	-6.918115e+01
-2.607422e+00	-6.919641e+01
-3.522949e+00	-6.913538e+01
-2.912598e+00	-6.916589e+01
-7.763672e-01	-6.936426e+01
2.885742e+00	-6.942529e+01
1.054688e+00	-6.947107e+01
-2.607422e+00	-6.933374e+01
-4.133301e+00	-6.912012e+01
-2.912598e+00	-6.915063e+01
-1.386719e+00	-6.918115e+01
7.495117e-01	-6.939478e+01
2.885742e+00	-6.948633e+01
2.885742e+00	-6.942529e+01
1.391602e-01	-6.950159e+01
1.054688e+00	-6.942529e+01
4.443359e-01	-6.944055e+01
-4.711914e-01	-6.945581e+01
-7.763672e-01	-6.951685e+01
1.665039e+00	-6.944055e+01
1.665039e+00	-6.944055e+01
3.190918e+00	-6.947107e+01
3.496094e+00	-6.939478e+01
3.190918e+00	-6.931848e+01
1.054688e+00	-6.925745e+01
-2.912598e+00	-6.925745e+01
-2.302246e+00	-6.904382e+01
-5.354004e+00	-6.907434e+01
-3.522949e+00	-6.905908e+01
-2.607422e+00	-6.922693e+01
-1.691895e+00	-6.930322e+01
-1.660156e-01	-6.942529e+01
4.443359e-01	-6.947107e+01
1.665039e+00	-6.944055e+01
4.443359e-01	-6.916589e+01
-1.691895e+00	-6.910486e+01
-4.743652e+00	-6.908960e+01
-4.438477e+00	-6.924219e+01
-2.607422e+00	-6.919641e+01
-1.386719e+00	-6.947107e+01
2.580566e+00	-6.942529e+01
1.359863e+00	-6.942529e+01
-1.691895e+00	-6.916589e+01
-4.743652e+00	-6.910486e+01
-4.438477e+00	-6.924219e+01
-3.217773e+00	-6.937952e+01
4.443359e-01	-6.945581e+01
2.580566e+00	-6.947107e+01
-1.660156e-01	-6.927271e+01
-4.743652e+00	-6.910486e+01
-5.048828e+00	-6.925745e+01
-2.912598e+00	-6.942529e+01
1.970215e+00	-6.947107e+01
1.054688e+00	-6.945581e+01
-3.217773e+00	-6.912012e+01
-4.438477e+00	-6.913538e+01
-3.522949e+00	-6.934900e+01
1.359863e+00	-6.956262e+01
1.054688e+00	-6.937952e+01
-2.912598e+00	-6.905908e+01
-5.964355e+00	-6.928796e+01
7.495117e-01	-6.954736e+01
2.275391e+00	-6.931848e+01
-7.763672e-01	-6.899805e+01
-6.269531e+00	-6.934900e+01
-1.660156e-01	-6.956262e+01
2.580566e+00	-6.942529e+01
-4.438477e+00	-6.912012e+01
-4.438477e+00	-6.934900e+01
4.106445e+00	-6.956262e+01
4.443359e-01	-6.910486e+01
-4.743652e+00	-6.931848e+01
4.443359e-01	-6.959314e+01
1.054688e+00	-6.925745e+01
-5.964355e+00	-6.922693e+01
4.443359e-01	-6.959314e+01
-1.660156e-01	-6.930322e+01
-4.133301e+00	-6.925745e+01
-4.711914e-01	-6.953210e+01
1.970215e+00	-6.947107e+01
-1.997070e+00	-6.919641e+01
-5.048828e+00	-6.913538e+01
-4.438477e+00	-6.928796e+01
-2.912598e+00	-6.941003e+01
-1.691895e+00	-6.948633e+01
-3.522949e+00	-6.942529e+01
-4.743652e+00	-6.931848e+01
-3.828125e+00	-6.916589e+01
-2.912598e+00	-6.912012e+01
-4.711914e-01	-6.919641e+01
2.275391e+00	-6.953210e+01
2.885742e+00	-6.947107e+01
-1.691895e+00	-6.944055e+01
-3.217773e+00	-6.928796e+01
-5.354004e+00	-6.921167e+01
-2.302246e+00	-6.908960e+01
-1.691895e+00	-6.913538e+01
-4.711914e-01	-6.922693e+01
-4.711914e-01	-6.933374e+01
7.495117e-01	-6.927271e+01
-1.660156e-01	-6.945581e+01
1.359863e+00	-6.934900e+01
-1.081543e+00	-6.931848e+01
-4.711914e-01	-6.919641e+01
-1.997070e+00	-6.925745e+01
-1.386719e+00	-6.916589e+01
-3.828125e+00	-6.921167e+01
-3.522949e+00	-6.918115e+01
-5.354004e+00	-6.936426e+01
-3.217773e+00	-6.930322e+01
-4.133301e+00	-6.941003e+01
-1.081543e+00	-6.944055e+01
2.275391e+00	-6.954736e+01
3.496094e+00	-6.962366e+01
3.496094e+00	-6.950159e+01
1.391602e-01	-6.941003e+01
-4.711914e-01	-6.918115e+01
-1.660156e-01	-6.912012e+01
-4.438477e+00	-6.927271e+01
-4.743652e+00	-6.937952e+01
-2.607422e+00	-6.947107e+01
3.190918e+00	-6.956262e+01
2.275391e+00	-6.960840e+01
1.970215e+00	-6.944055e+01
-7.763672e-01	-6.924219e+01
-2.302246e+00	-6.916589e+01
-5.048828e+00	-6.934900e+01
-3.522949e+00	-6.948633e+01
1.665039e+00	-6.951685e+01
2.885742e+00	-6.960840e+01
-1.386719e+00	-6.930322e+01
-1.691895e+00	-6.924219e+01
-3.522949e+00	-6.933374e+01
-4.133301e+00	-6.951685e+01
1.391602e-01	-6.953210e+01
3.801270e+00	-6.947107e+01
4.443359e-01	-6.921167e+01
-2.607422e+00	-6.921167e+01
-7.185059e+00	-6.941003e+01
-3.217773e+00	-6.951685e+01
4.106445e+00	-6.954736e+01
2.580566e+00	-6.937952e+01
-2.607422e+00	-6.918115e+01
-6.269531e+00	-6.931848e+01
1.054688e+00	-6.947107e+01
2.580566e+00	-6.957788e+01
-1.386719e+00	-6.924219e+01
-4.438477e+00	-6.930322e+01
-1.386719e+00	-6.957788e+01
3.801270e+00	-6.948633e+01
-1.997070e+00	-6.916589e+01
-4.438477e+00	-6.924219e+01
4.443359e-01	-6.965417e+01
1.970215e+00	-6.941003e+01
-4.438477e+00	-6.922693e+01
-2.302246e+00	-6.947107e+01
2.580566e+00	-6.953210e+01
-1.386719e+00	-6.913538e+01
-4.133301e+00	-6.945581e+01
2.885742e+00	-6.963892e+01
-2.302246e+00	-6.928796e+01
-5.964355e+00	-6.944055e+01
1.359863e+00	-6.962366e+01
2.275391e+00	-6.948633e+01
-1.997070e+00	-6.931848e+01
-4.133301e+00	-6.922693e+01
-4.743652e+00	-6.928796e+01
-4.133301e+00	-6.942529e+01
-5.354004e+00	-6.934900e+01
-3.828125e+00	-6.936426e+01
-4.133301e+00	-6.927271e+01
-4.711914e-01	-6.933374e+01
2.580566e+00	-6.948633e+01
3.190918e+00	-6.950159e+01
-3.828125e+00	-6.953210e+01
-5.659180e+00	-6.947107e+01
-3.828125e+00	-6.927271e+01
-1.386719e+00	-6.928796e+01
-1.660156e-01	-6.948633e+01
2.885742e+00	-6.954736e+01
2.885742e+00	-6.960840e+01
2.885742e+00	-6.962366e+01
1.970215e+00	-6.966943e+01
2.580566e+00	-6.971521e+01
1.665039e+00	-6.965417e+01
1.359863e+00	-6.966943e+01
2.275391e+00	-6.960840e+01
5.021973e+00	-6.968469e+01
1.970215e+00	-6.966943e+01
1.359863e+00	-6.951685e+01
1.054688e+00	-6.941003e+01
-1.081543e+00	-6.939478e+01
-3.828125e+00	-6.951685e+01
-4.438477e+00	-6.928796e+01
-4.743652e+00	-6.942529e+01
-2.302246e+00	-6.945581e+01
-2.912598e+00	-6.965417e+01
-1.997070e+00	-6.971521e+01
1.054688e+00	-6.979150e+01
1.665039e+00	-6.979150e+01
1.359863e+00	-6.960840e+01
-7.763672e-01	-6.947107e+01
-2.607422e+00	-6.941003e+01
-5.048828e+00	-6.944055e+01
-4.438477e+00	-6.951685e+01
-3.828125e+00	-6.968469e+01
-1.660156e-01	-6.977625e+01
3.190918e+00	-6.974573e+01
1.359863e+00	-6.969995e+01
-3.522949e+00	-6.947107e+01
-2.912598e+00	-6.936426e+01
-3.828125e+00	-6.956262e+01
-4.438477e+00	-6.965417e+01
1.970215e+00	-6.973047e+01
1.359863e+00	-6.985254e+01
-4.711914e-01	-6.945581e+01
-2.607422e+00	-6.939478e+01
-5.964355e+00	-6.959314e+01
-3.522949e+00	-6.980676e+01
1.665039e+00	-6.979150e+01
3.190918e+00	-6.968469e+01
-1.691895e+00	-6.941003e+01
-4.743652e+00	-6.956262e+01
-7.185059e+00	-6.982202e+01
4.443359e-01	-6.988306e+01
2.885742e+00	-6.974573e+01
-1.081543e+00	-6.939478e+01
-4.438477e+00	-6.966943e+01
-2.912598e+00	-6.982202e+01
3.801270e+00	-6.974573e+01
-1.691895e+00	-6.962366e+01
-6.574707e+00	-6.959314e+01
-1.691895e+00	-6.979150e+01
2.885742e+00	-6.979150e+01
-1.081543e+00	-6.948633e+01
-5.048828e+00	-6.973047e+01
1.054688e+00	-6.983728e+01
1.665039e+00	-6.963892e+01
-5.048828e+00	-6.956262e+01
-1.081543e+00	-6.980676e+01
2.885742e+00	-6.973047e+01
-4.133301e+00	-6.950159e+01
-4.743652e+00	-6.986780e+01
3.496094e+00	-6.983728e+01
-1.997070e+00	-6.947107e+01
-5.354004e+00	-6.974573e+01
1.359863e+00	-6.997461e+01
1.359863e+00	-6.982202e+01
-4.711914e-01	-6.951685e+01
-3.217773e+00	-6.957788e+01
-2.912598e+00	-6.956262e+01
-3.217773e+00	-6.959314e+01
-2.302246e+00	-6.954736e+01
-1.691895e+00	-6.956262e+01
7.495117e-01	-6.976099e+01
1.359863e+00	-6.988306e+01
1.359863e+00	-6.989832e+01
-3.828125e+00	-6.982202e+01
-1.386719e+00	-6.959314e+01
-1.997070e+00	-6.951685e+01
4.443359e-01	-6.962366e+01
2.275391e+00	-6.979150e+01
3.190918e+00	-6.997461e+01
2.275391e+00	-6.998987e+01
2.275391e+00	-7.003564e+01
1.970215e+00	-6.994409e+01
7.495117e-01	-7.005090e+01
2.580566e+00	-6.991357e+01
2.275391e+00	-6.994409e+01
1.359863e+00	-6.997461e+01
1.359863e+00	-6.997461e+01
2.580566e+00	-6.997461e+01
2.885742e+00	-6.997461e+01
1.970215e+00	-6.995935e+01
1.359863e+00	-6.986780e+01
2.275391e+00	-6.966943e+01
-4.711914e-01	-6.957788e+01
-3.522949e+00	-6.957788e+01
-4.438477e+00	-6.968469e+01
-5.048828e+00	-6.976099e+01
-3.217773e+00	-6.988306e+01
-1.386719e+00	-6.992883e+01
2.885742e+00	-6.998987e+01
3.496094e+00	-7.002039e+01
2.885742e+00	-6.979150e+01
-1.660156e-01	-6.963892e+01
-2.607422e+00	-6.963892e+01
-4.438477e+00	-6.965417e+01
-3.217773e+00	-6.977625e+01
-1.997070e+00	-6.994409e+01
2.275391e+00	-7.006616e+01
3.190918e+00	-6.997461e+01
2.275391e+00	-6.986780e+01
-4.711914e-01	-6.957788e+01
-4.133301e+00	-6.971521e+01
-4.133301e+00	-6.974573e+01
-3.522949e+00	-6.998987e+01
3.190918e+00	-6.994409e+01
4.411621e+00	-7.002039e+01
1.391602e-01	-6.963892e+01
-2.912598e+00	-6.957788e+01
-4.438477e+00	-6.966943e+01
-2.912598e+00	-6.986780e+01
1.054688e+00	-7.005090e+01
1.970215e+00	-6.995935e+01
-1.386719e+00	-6.960840e+01
-1.997070e+00	-6.956262e+01
-3.522949e+00	-6.988306e+01
4.443359e-01	-6.992883e+01
2.580566e+00	-6.988306e+01
-1.386719e+00	-6.957788e+01
-4.438477e+00	-6.971521e+01
-4.438477e+00	-7.002039e+01
3.496094e+00	-6.985254e+01
1.054688e+00	-6.969995e+01
-5.048828e+00	-6.957788e+01
-1.386719e+00	-6.985254e+01
2.580566e+00	-6.988306e+01
-1.691895e+00	-6.950159e+01
-4.438477e+00	-6.968469e+01
4.443359e-01	-6.994409e+01
2.580566e+00	-6.968469e+01
-3.522949e+00	-6.959314e+01
-1.081543e+00	-6.983728e+01
3.190918e+00	-6.976099e+01
-3.828125e+00	-6.951685e+01
-2.302246e+00	-6.991357e+01
2.885742e+00	-6.977625e+01
-1.691895e+00	-6.950159e+01
-2.912598e+00	-6.962366e+01
7.495117e-01	-6.991357e+01
3.496094e+00	-6.985254e+01
1.359863e+00	-6.973047e+01
4.443359e-01	-6.963892e+01
-4.711914e-01	-6.960840e+01
1.054688e+00	-6.966943e+01
1.970215e+00	-6.977625e+01
2.580566e+00	-6.985254e+01
1.359863e+00	-6.977625e+01
-5.048828e+00	-6.974573e+01
-4.743652e+00	-6.950159e+01
-3.522949e+00	-6.950159e+01
1.665039e+00	-6.960840e+01
3.801270e+00	-6.976099e+01
4.443359e-01	-6.983728e+01
-4.711914e-01	-6.980676e+01
-2.912598e+00	-6.966943e+01
-3.522949e+00	-6.959314e+01
-6.574707e+00	-6.959314e+01
-3.522949e+00	-6.953210e+01
-3.828125e+00	-6.950159e+01
-6.269531e+00	-6.963892e+01
-3.522949e+00	-6.954736e+01
-4.743652e+00	-6.969995e+01
-3.217773e+00	-6.960840e+01
-4.133301e+00	-6.968469e+01
-2.302246e+00	-6.966943e+01
-4.711914e-01	-6.969995e+01
1.665039e+00	-6.982202e+01
1.665039e+00	-6.982202e+01
2.275391e+00	-6.982202e+01
1.665039e+00	-6.956262e+01
4.443359e-01	-6.941003e+01
-1.081543e+00	-6.931848e+01
-4.438477e+00	-6.936426e+01
-5.659180e+00	-6.957788e+01
-5.354004e+00	-6.962366e+01
-1.997070e+00	-6.963892e+01
1.359863e+00	-6.977625e+01
3.190918e+00	-6.979150e+01
2.885742e+00	-6.959314e+01
-4.711914e-01	-6.931848e+01
-4.743652e+00	-6.941003e+01
-5.659180e+00	-6.947107e+01
-5.354004e+00	-6.960840e+01
-1.997070e+00	-6.973047e+01
1.970215e+00	-6.966943e+01
2.885742e+00	-6.968469e+01
-4.711914e-01	-6.942529e+01
-2.912598e+00	-6.927271e+01
-5.048828e+00	-6.953210e+01
-4.438477e+00	-6.962366e+01
4.443359e-01	-6.968469e+01
3.801270e+00	-6.965417e+01
-4.711914e-01	-6.957788e+01
-3.217773e+00	-6.933374e+01
-5.354004e+00	-6.947107e+01
-1.997070e+00	-6.960840e+01
3.496094e+00	-6.960840e+01
1.665039e+00	-6.953210e+01
-3.828125e+00	-6.925745e+01
-4.743652e+00	-6.944055e+01
-2.607422e+00	-6.960840e+01
3.190918e+00	-6.966943e+01
-1.386719e+00	-6.931848e+01
-3.217773e+00	-6.919641e+01
-4.743652e+00	-6.959314e+01
2.885742e+00	-6.962366e+01
4.443359e-01	-6.941003e+01
-5.659180e+00	-6.931848e+01
-1.691895e+00	-6.968469e+01
3.190918e+00	-6.965417e+01
-2.607422e+00	-6.925745e+01
-3.828125e+00	-6.939478e+01
1.054688e+00	-6.969995e+01
1.665039e+00	-6.931848e+01
-4.438477e+00	-6.941003e+01
-1.691895e+00	-6.977625e+01
1.970215e+00	-6.953210e+01
-2.912598e+00	-6.928796e+01
-2.302246e+00	-6.959314e+01
1.970215e+00	-6.962366e+01
-3.217773e+00	-6.931848e+01
-4.743652e+00	-6.950159e+01
-1.997070e+00	-6.965417e+01
1.359863e+00	-6.971521e+01
3.190918e+00	-6.959314e+01
4.106445e+00	-6.962366e+01
1.665039e+00	-6.962366e+01
2.885742e+00	-6.963892e+01
2.580566e+00	-6.965417e+01
-3.522949e+00	-6.960840e+01
-3.828125e+00	-6.950159e+01
-4.133301e+00	-6.931848e+01
-7.763672e-01	-6.930322e+01
2.275391e+00	-6.956262e+01
1.970215e+00	-6.959314e+01
4.443359e-01	-6.963892e+01
-2.912598e+00	-6.957788e+01
-4.743652e+00	-6.948633e+01
-5.354004e+00	-6.939478e+01
-3.522949e+00	-6.934900e+01
-3.217773e+00	-6.934900e+01
-4.133301e+00	-6.944055e+01
-3.217773e+00	-6.931848e+01
-5.659180e+00	-6.931848e+01
-3.522949e+00	-6.937952e+01
-4.743652e+00	-6.942529e+01
-3.522949e+00	-6.948633e+01
-4.438477e+00	-6.954736e+01
-3.522949e+00	-6.962366e+01
-7.763672e-01	-6.959314e+01
4.443359e-01	-6.957788e+01
3.801270e+00	-6.957788e+01
3.496094e+00	-6.962366e+01
2.275391e+00	-6.954736e+01
-7.763672e-01	-6.936426e+01
-1.997070e+00	-6.925745e+01
-2.607422e+00	-6.933374e+01
-4.743652e+00	-6.942529e+01
-5.354004e+00	-6.950159e+01
-1.081543e+00	-6.951685e+01
2.275391e+00	-6.968469e+01
1.970215e+00	-6.963892e+01
1.359863e+00	-6.954736e+01
-4.711914e-01	-6.933374e+01
-2.912598e+00	-6.927271e+01
-4.438477e+00	-6.936426e+01
-3.522949e+00	-6.950159e+01
-1.691895e+00	-6.966943e+01
4.411621e+00	-6.960840e+01
1.970215e+00	-6.965417e+01
-1.997070e+00	-6.939478e+01
-2.302246e+00	-6.924219e+01
-3.522949e+00	-6.950159e+01
-4.133301e+00	-6.957788e+01
1.665039e+00	-6.954736e+01
3.801270e+00	-6.962366e+01
-1.081543e+00	-6.953210e+01
-5.048828e+00	-6.924219e+01
-4.438477e+00	-6.945581e+01
-1.691895e+00	-6.965417e+01
4.411621e+00	-6.962366e+01
4.443359e-01	-6.947107e+01
-4.743652e+00	-6.931848e+01
-6.269531e+00	-6.950159e+01
-1.660156e-01	-6.966943e+01
4.411621e+00	-6.954736e+01
-3.217773e+00	-6.937952e+01
-3.217773e+00	-6.927271e+01
-1.997070e+00	-6.966943e+01
3.801270e+00	-6.957788e+01
-1.691895e+00	-6.937952e+01
-5.048828e+00	-6.937952e+01
-1.660156e-01	-6.963892e+01
3.496094e+00	-6.954736e+01
-4.133301e+00	-6.927271e+01
-1.997070e+00	-6.956262e+01
2.580566e+00	-6.969995e+01
-1.386719e+00	-6.927271e+01
-5.354004e+00	-6.945581e+01
1.970215e+00	-6.968469e+01
-1.660156e-01	-6.939478e+01
-4.133301e+00	-6.937952e+01
1.054688e+00	-6.966943e+01
1.359863e+00	-6.956262e+01
-2.912598e+00	-6.930322e+01
-4.133301e+00	-6.939478e+01
-3.522949e+00	-6.953210e+01
-1.691895e+00	-6.963892e+01
1.391602e-01	-6.963892e+01
-1.660156e-01	-6.960840e+01
-2.302246e+00	-6.965417e+01
-2.302246e+00	-6.956262e+01
-4.133301e+00	-6.948633e+01
-3.828125e+00	-6.927271e+01
-1.997070e+00	-6.930322e+01
1.665039e+00	-6.954736e+01
1.054688e+00	-6.969995e+01
-3.522949e+00	-6.956262e+01
-5.048828e+00	-6.945581e+01
-4.133301e+00	-6.936426e+01
-2.912598e+00	-6.922693e+01
-2.607422e+00	-6.924219e+01
-1.691895e+00	-6.934900e+01
-2.607422e+00	-6.937952e+01
-7.763672e-01	-6.936426e+01
-1.386719e+00	-6.937952e+01
-4.711914e-01	-6.927271e+01
7.495117e-01	-6.924219e+01
-4.711914e-01	-6.924219e+01
-4.438477e+00	-6.922693e+01
-2.912598e+00	-6.918115e+01
-4.438477e+00	-6.924219e+01
-5.659180e+00	-6.934900e+01
-6.269531e+00	-6.944055e+01
-5.354004e+00	-6.942529e+01
-2.607422e+00	-6.953210e+01
4.443359e-01	-6.957788e+01
1.665039e+00	-6.959314e+01
2.580566e+00	-6.960840e+01
-1.660156e-01	-6.950159e+01
-1.660156e-01	-6.925745e+01
-4.133301e+00	-6.944055e+01
-5.048828e+00	-6.928796e+01
-5.354004e+00	-6.944055e+01
-3.217773e+00	-6.959314e+01
4.443359e-01	-6.963892e+01
1.054688e+00	-6.966943e+01
7.495117e-01	-6.957788e+01
-2.607422e+00	-6.941003e+01
-4.133301e+00	-6.922693e+01
-5.659180e+00	-6.953210e+01
-3.522949e+00	-6.956262e+01
4.443359e-01	-6.974573e+01
2.275391e+00	-6.954736e+01
-4.711914e-01	-6.951685e+01
-3.522949e+00	-6.927271e+01
-5.048828e+00	-6.939478e+01
-3.217773e+00	-6.945581e+01
-1.081543e+00	-6.974573e+01
3.496094e+00	-6.965417e+01
7.495117e-01	-6.930322e+01
-2.912598e+00	-6.921167e+01
-5.048828e+00	-6.951685e+01
-2.607422e+00	-6.969995e+01
1.970215e+00	-6.969995e+01
1.391602e-01	-6.939478e+01
-3.828125e+00	-6.937952e+01
-5.048828e+00	-6.963892e+01
7.495117e-01	-6.965417e+01
2.580566e+00	-6.951685e+01
-3.522949e+00	-6.931848e+01
-6.269531e+00	-6.948633e+01
7.495117e-01	-6.966943e+01
1.970215e+00	-6.959314e+01
-2.607422e+00	-6.933374e+01
-5.354004e+00	-6.968469e+01
3.190918e+00	-6.971521e+01
1.391602e-01	-6.931848e+01
-5.964355e+00	-6.950159e+01
-4.711914e-01	-6.973047e+01
7.495117e-01	-6.968469e+01
-5.964355e+00	-6.937952e+01
-1.691895e+00	-6.969995e+01
3.801270e+00	-6.968469e+01
-4.133301e+00	-6.936426e+01
-4.438477e+00	-6.965417e+01
2.885742e+00	-6.966943e+01
-1.997070e+00	-6.945581e+01
-5.354004e+00	-6.944055e+01
-3.828125e+00	-6.959314e+01
-4.711914e-01	-6.977625e+01
1.054688e+00	-6.977625e+01
1.665039e+00	-6.971521e+01
4.443359e-01	-6.966943e+01
4.443359e-01	-6.969995e+01
-2.607422e+00	-6.968469e+01
-5.354004e+00	-6.953210e+01
-3.217773e+00	-6.942529e+01
-1.386719e+00	-6.951685e+01
1.970215e+00	-6.963892e+01
7.495117e-01	-6.973047e+01
-1.997070e+00	-6.973047e+01
-3.828125e+00	-6.962366e+01
-3.828125e+00	-6.950159e+01
-5.659180e+00	-6.948633e+01
-4.743652e+00	-6.937952e+01
-4.133301e+00	-6.937952e+01
-2.607422e+00	-6.933374e+01
-2.302246e+00	-6.927271e+01
-3.828125e+00	-6.936426e+01
-3.828125e+00	-6.925745e+01
-4.438477e+00	-6.941003e+01
-5.659180e+00	-6.944055e+01
-5.048828e+00	-6.948633e+01
-3.828125e+00	-6.951685e+01
-3.828125e+00	-6.959314e+01
-2.607422e+00	-6.963892e+01
-1.997070e+00	-6.963892e+01
2.580566e+00	-6.968469e+01
4.443359e-01	-6.966943e+01
4.411621e+00	-6.954736e+01
-4.711914e-01	-6.951685e+01
-1.997070e+00	-6.939478e+01
-1.997070e+00	-6.928796e+01
-4.133301e+00	-6.936426e+01
-3.828125e+00	-6.942529e+01
-1.997070e+00	-6.969995e+01
1.054688e+00	-6.974573e+01
1.970215e+00	-6.974573e+01
1.665039e+00	-6.951685e+01
4.443359e-01	-6.930322e+01
-3.828125e+00	-6.934900e+01
-4.743652e+00	-6.939478e+01
-5.048828e+00	-6.960840e+01
1.970215e+00	-6.963892e+01
2.580566e+00	-6.976099e+01
-1.660156e-01	-6.957788e+01
-1.691895e+00	-6.942529e+01
-3.828125e+00	-6.945581e+01
-4.133301e+00	-6.959314e+01
-4.711914e-01	-6.971521e+01
1.970215e+00	-6.983728e+01
-1.660156e-01	-6.965417e+01
-2.912598e+00	-6.941003e+01
-4.438477e+00	-6.953210e+01
-3.828125e+00	-6.977625e+01
3.496094e+00	-6.986780e+01
1.391602e-01	-6.971521e+01
-1.691895e+00	-6.936426e+01
-4.133301e+00	-6.939478e+01
-7.763672e-01	-6.976099e+01
7.495117e-01	-6.992883e+01
1.054688e+00	-6.951685e+01
-3.522949e+00	-6.936426e+01
-3.217773e+00	-6.963892e+01
2.275391e+00	-6.985254e+01
1.391602e-01	-6.954736e+01
-5.048828e+00	-6.937952e+01
-2.607422e+00	-6.976099e+01
1.665039e+00	-6.986780e+01
-1.386719e+00	-6.939478e+01
-5.659180e+00	-6.956262e+01
1.054688e+00	-6.980676e+01
2.885742e+00	-6.948633e+01
-4.743652e+00	-6.945581e+01
-1.997070e+00	-6.977625e+01
1.970215e+00	-6.977625e+01
-3.828125e+00	-6.941003e+01
-3.217773e+00	-6.980676e+01
1.665039e+00	-6.980676e+01
-1.691895e+00	-6.941003e+01
-5.354004e+00	-6.954736e+01
-2.607422e+00	-6.973047e+01
4.443359e-01	-6.985254e+01
2.275391e+00	-6.980676e+01
1.970215e+00	-6.980676e+01
1.970215e+00	-6.983728e+01
1.054688e+00	-6.983728e+01
4.443359e-01	-6.974573e+01
-4.438477e+00	-6.976099e+01
-5.048828e+00	-6.956262e+01
-2.912598e+00	-6.951685e+01
-1.660156e-01	-6.963892e+01
1.054688e+00	-6.989832e+01
-4.711914e-01	-6.973047e+01
-4.438477e+00	-6.971521e+01
-3.522949e+00	-6.963892e+01
-5.964355e+00	-6.951685e+01
-3.828125e+00	-6.951685e+01
-4.743652e+00	-6.948633e+01
-1.691895e+00	-6.947107e+01
-2.607422e+00	-6.951685e+01
-2.607422e+00	-6.944055e+01
-1.997070e+00	-6.944055e+01
-3.217773e+00	-6.948633e+01
-3.828125e+00	-6.942529e+01
-3.828125e+00	-6.933374e+01
-5.659180e+00	-6.948633e+01
-5.964355e+00	-6.959314e+01
-5.354004e+00	-6.959314e+01
-4.743652e+00	-6.974573e+01
-4.133301e+00	-6.980676e+01
1.359863e+00	-6.983728e+01
1.970215e+00	-6.973047e+01
2.580566e+00	-6.971521e+01
1.970215e+00	-6.960840e+01
-1.386719e+00	-6.957788e+01
-5.354004e+00	-6.944055e+01
-6.574707e+00	-6.948633e+01
-4.438477e+00	-6.956262e+01
-1.997070e+00	-6.963892e+01
-2.302246e+00	-6.983728e+01
2.580566e+00	-6.976099e+01
1.970215e+00	-6.971521e+01
-2.302246e+00	-6.948633e+01
-4.133301e+00	-6.942529e+01
-5.048828e+00	-6.951685e+01
-4.133301e+00	-6.957788e+01
-2.912598e+00	-6.976099e+01
2.580566e+00	-6.971521e+01
7.495117e-01	-6.974573e+01
-1.691895e+00	-6.945581e+01
-3.522949e+00	-6.934900e+01
-6.269531e+00	-6.960840e+01
-3.522949e+00	-6.965417e+01
1.970215e+00	-6.969995e+01
3.801270e+00	-6.969995e+01
-2.302246e+00	-6.948633e+01
-5.659180e+00	-6.947107e+01
-4.743652e+00	-6.953210e+01
-1.081543e+00	-6.980676e+01
1.359863e+00	-6.973047e+01
-1.081543e+00	-6.944055e+01
-6.269531e+00	-6.947107e+01
-3.522949e+00	-6.971521e+01
1.665039e+00	-6.982202e+01
1.391602e-01	-6.954736e+01
-6.879883e+00	-6.941003e+01
-5.659180e+00	-6.957788e+01
1.359863e+00	-6.979150e+01
7.495117e-01	-6.957788e+01
-5.354004e+00	-6.941003e+01
-2.912598e+00	-6.973047e+01
7.495117e-01	-6.971521e+01
-1.691895e+00	-6.937952e+01
-5.659180e+00	-6.962366e+01
1.359863e+00	-6.980676e+01
7.495117e-01	-6.954736e+01
-4.743652e+00	-6.951685e+01
-1.081543e+00	-6.982202e+01
1.970215e+00	-6.956262e+01
-5.354004e+00	-6.944055e+01
-2.607422e+00	-6.973047e+01
2.275391e+00	-6.976099e+01
-2.607422e+00	-6.937952e+01
-6.574707e+00	-6.948633e+01
-3.522949e+00	-6.969995e+01
-1.386719e+00	-6.973047e+01
1.359863e+00	-6.974573e+01
1.391602e-01	-6.971521e+01
-7.763672e-01	-6.968469e+01
-3.217773e+00	-6.963892e+01
-5.048828e+00	-6.957788e+01
-4.438477e+00	-6.942529e+01
-1.997070e+00	-6.941003e+01
1.970215e+00	-6.959314e+01
2.275391e+00	-6.969995e+01
4.443359e-01	-6.963892e+01
-5.659180e+00	-6.959314e+01
-4.743652e+00	-6.951685e+01
-5.354004e+00	-6.942529e+01
-3.217773e+00	-6.928796e+01
-3.522949e+00	-6.934900e+01
-2.302246e+00	-6.942529e+01
-1.691895e+00	-6.942529e+01
-1.691895e+00	-6.934900e+01
-3.217773e+00	-6.937952e+01
-2.302246e+00	-6.939478e+01
-3.217773e+00	-6.941003e+01
-4.133301e+00	-6.937952e+01
-5.354004e+00	-6.936426e+01
-3.522949e+00	-6.947107e+01
-3.828125e+00	-6.953210e+01
-4.743652e+00	-6.965417e+01
-4.133301e+00	-6.963892e+01
7.495117e-01	-6.973047e+01
1.359863e+00	-6.968469e+01
3.496094e+00	-6.971521e+01
1.970215e+00	-6.968469e+01
-1.081543e+00	-6.948633e+01
-1.386719e+00	-6.933374e+01
-4.743652e+00	-6.941003e+01
-4.743652e+00	-6.948633e+01
-4.743652e+00	-6.969995e+01
-1.081543e+00	-6.976099e+01
2.275391e+00	-6.973047e+01
3.496094e+00	-6.965417e+01
-1.386719e+00	-6.950159e+01
-1.386719e+00	-6.933374e+01
-4.743652e+00	-6.942529e+01
-4.438477e+00	-6.953210e+01
-1.997070e+00	-6.965417e+01
2.580566e+00	-6.974573e+01
1.665039e+00	-6.965417e+01
-1.691895e+00	-6.942529e+01
-3.522949e+00	-6.930322e+01
-3.828125e+00	-6.960840e+01
-4.133301e+00	-6.960840e+01
2.580566e+00	-6.973047e+01
1.359863e+00	-6.966943e+01
1.391602e-01	-6.933374e+01
-5.048828e+00	-6.951685e+01
-5.659180e+00	-6.962366e+01
4.443359e-01	-6.974573e+01
4.106445e+00	-6.962366e+01
4.443359e-01	-6.939478e+01
-5.354004e+00	-6.947107e+01
-4.743652e+00	-6.969995e+01
1.391602e-01	-6.973047e+01
3.496094e+00	-6.960840e+01
-3.522949e+00	-6.945581e+01
-4.743652e+00	-6.954736e+01
2.275391e+00	-6.980676e+01
1.391602e-01	-6.965417e+01
-2.912598e+00	-6.928796e+01
-4.438477e+00	-6.957788e+01
1.970215e+00	-6.982202e+01
-7.763672e-01	-6.944055e+01
-5.354004e+00	-6.954736e+01
-4.711914e-01	-6.973047e+01
3.190918e+00	-6.962366e+01
-3.828125e+00	-6.931848e+01
-4.133301e+00	-6.966943e+01
4.716797e+00	-6.971521e+01
-2.912598e+00	-6.939478e+01
-4.133301e+00	-6.966943e+01
3.190918e+00	-6.973047e+01
-4.711914e-01	-6.947107e+01
-4.743652e+00	-6.936426e+01
-3.522949e+00	-6.957788e+01
-3.828125e+00	-6.968469e+01
-1.386719e+00	-6.976099e+01
-1.997070e+00	-6.979150e+01
-1.691895e+00	-6.969995e+01
-4.133301e+00	-6.969995e+01
-2.912598e+00	-6.954736e+01
-4.743652e+00	-6.933374e+01
-1.691895e+00	-6.937952e+01
7.495117e-01	-6.963892e+01
1.665039e+00	-6.973047e+01
-1.691895e+00	-6.973047e+01
-5.048828e+00	-6.965417e+01
-4.133301e+00	-6.944055e+01
-2.912598e+00	-6.950159e+01
-2.607422e+00	-6.936426e+01
-1.997070e+00	-6.937952e+01
-1.081543e+00	-6.944055e+01
-4.711914e-01	-6.950159e+01
-1.997070e+00	-6.956262e+01
1.391602e-01	-6.953210e+01
-1.081543e+00	-6.951685e+01
-4.711914e-01	-6.947107e+01
-1.386719e+00	-6.939478e+01
-3.828125e+00	-6.944055e+01
-3.522949e+00	-6.942529e+01
-6.574707e+00	-6.953210e+01
-5.354004e+00	-6.957788e+01
-5.964355e+00	-6.976099e+01
-2.607422e+00	-6.976099e+01
1.391602e-01	-6.983728e+01
1.359863e+00	-6.985254e+01
3.801270e+00	-6.976099e+01
-4.711914e-01	-6.974573e+01
-1.081543e+00	-6.944055e+01
-2.302246e+00	-6.944055e+01
-4.133301e+00	-6.951685e+01
-5.048828e+00	-6.974573e+01
-3.828125e+00	-6.976099e+01
4.443359e-01	-6.977625e+01
1.970215e+00	-6.979150e+01
1.970215e+00	-6.966943e+01
-1.691895e+00	-6.956262e+01
-4.133301e+00	-6.954736e+01
-4.438477e+00	-6.957788e+01
-5.964355e+00	-6.983728e+01
1.970215e+00	-6.980676e+01
2.885742e+00	-6.980676e+01
1.054688e+00	-6.963892e+01
-2.607422e+00	-6.947107e+01
-5.048828e+00	-6.953210e+01
-4.743652e+00	-6.966943e+01
-4.711914e-01	-6.989832e+01
4.106445e+00	-6.985254e+01
4.443359e-01	-6.966943e+01
-2.607422e+00	-6.939478e+01
-5.048828e+00	-6.959314e+01
-2.607422e+00	-6.982202e+01
1.054688e+00	-6.994409e+01
4.443359e-01	-6.968469e+01
-2.912598e+00	-6.947107e+01
-3.522949e+00	-6.966943e+01
-1.386719e+00	-6.992883e+01
2.580566e+00	-6.971521e+01
-1.997070e+00	-6.951685e+01
-6.269531e+00	-6.963892e+01
-3.217773e+00	-6.985254e+01
2.580566e+00	-6.988306e+01
-2.302246e+00	-6.953210e+01
-4.133301e+00	-6.968469e+01
7.495117e-01	-6.983728e+01
2.580566e+00	-6.962366e+01
-4.133301e+00	-6.950159e+01
-4.743652e+00	-6.983728e+01
2.580566e+00	-6.982202e+01
-3.217773e+00	-6.944055e+01
-4.743652e+00	-6.969995e+01
3.801270e+00	-6.985254e+01
-7.763672e-01	-6.950159e+01
-4.133301e+00	-6.965417e+01
1.665039e+00	-6.985254e+01
-1.660156e-01	-6.957788e+01
-5.048828e+00	-6.947107e+01
-5.048828e+00	-6.965417e+01
-2.607422e+00	-6.979150e+01
2.275391e+00	-6.985254e+01
1.970215e+00	-6.982202e+01
4.443359e-01	-6.974573e+01
1.391602e-01	-6.969995e+01
-2.607422e+00	-6.974573e+01
-3.828125e+00	-6.963892e+01
-3.828125e+00	-6.956262e+01
-1.386719e+00	-6.947107e+01
2.580566e+00	-6.971521e+01
2.275391e+00	-6.974573e+01
-7.763672e-01	-6.969995e+01
-5.048828e+00	-6.965417e+01
-4.438477e+00	-6.962366e+01
-4.438477e+00	-6.947107e+01
-4.133301e+00	-6.947107e+01
-3.522949e+00	-6.937952e+01
-3.217773e+00	-6.939478e+01
-1.691895e+00	-6.933374e+01
-1.691895e+00	-6.939478e+01
-3.828125e+00	-6.937952e+01
-2.912598e+00	-6.937952e+01
-4.438477e+00	-6.937952e+01
-3.828125e+00	-6.947107e+01
-5.354004e+00	-6.948633e+01
-4.438477e+00	-6.947107e+01
-2.302246e+00	-6.950159e+01
-1.081543e+00	-6.962366e+01
1.391602e-01	-6.971521e+01
1.665039e+00	-6.982202e+01
3.496094e+00	-6.971521e+01
1.054688e+00	-6.953210e+01
1.054688e+00	-6.941003e+01
-1.386719e+00	-6.934900e+01
-1.997070e+00	-6.931848e+01
-4.133301e+00	-6.941003e+01
-5.048828e+00	-6.959314e+01
-4.711914e-01	-6.968469e+01
2.275391e+00	-6.969995e+01
3.496094e+00	-6.963892e+01
1.391602e-01	-6.944055e+01
-7.763672e-01	-6.936426e+01
-2.912598e+00	-6.927271e+01
-5.354004e+00	-6.956262e+01
-1.997070e+00	-6.960840e+01
2.580566e+00	-6.966943e+01
2.275391e+00	-6.971521e+01
1.054688e+00	-6.942529e+01
-1.997070e+00	-6.937952e+01
-5.048828e+00	-6.944055e+01
-3.522949e+00	-6.966943e+01
1.359863e+00	-6.969995e+01
3.496094e+00	-6.971521e+01
-4.711914e-01	-6.944055e+01
-2.607422e+00	-6.928796e+01
-5.048828e+00	-6.956262e+01
-1.081543e+00	-6.957788e+01
3.190918e+00	-6.979150e+01
1.391602e-01	-6.953210e+01
-2.607422e+00	-6.925745e+01
-3.828125e+00	-6.942529e+01
-1.081543e+00	-6.973047e+01
2.580566e+00	-6.971521e+01
-1.660156e-01	-6.933374e+01
-4.438477e+00	-6.947107e+01
-3.522949e+00	-6.966943e+01
4.716797e+00	-6.968469e+01
-1.081543e+00	-6.937952e+01
-3.522949e+00	-6.937952e+01
-1.997070e+00	-6.980676e+01
2.885742e+00	-6.965417e+01
-1.997070e+00	-6.930322e+01
-3.522949e+00	-6.963892e+01
2.885742e+00	-6.973047e+01
1.054688e+00	-6.937952e+01
-3.522949e+00	-6.939478e+01
1.359863e+00	-6.974573e+01
1.665039e+00	-6.933374e+01
-5.964355e+00	-6.945581e+01
1.054688e+00	-6.971521e+01
2.580566e+00	-6.962366e+01
-2.302246e+00	-6.933374e+01
-4.133301e+00	-6.948633e+01
-2.302246e+00	-6.959314e+01
1.391602e-01	-6.974573e+01
4.443359e-01	-6.971521e+01
1.359863e+00	-6.980676e+01
-1.691895e+00	-6.977625e+01
-1.997070e+00	-6.968469e+01
-3.217773e+00	-6.959314e+01
-5.048828e+00	-6.947107e+01
-4.711914e-01	-6.942529e+01
7.495117e-01	-6.966943e+01
1.054688e+00	-6.979150e+01
-1.997070e+00	-6.965417e+01
-4.133301e+00	-6.956262e+01
-5.048828e+00	-6.953210e+01
-2.912598e+00	-6.948633e+01
-1.386719e+00	-6.931848e+01
-1.386719e+00	-6.934900e+01
-1.081543e+00	-6.947107e+01
-1.660156e-01	-6.942529e+01
-1.081543e+00	-6.951685e+01
4.443359e-01	-6.950159e+01
-1.691895e+00	-6.954736e+01
1.391602e-01	-6.950159e+01
-1.997070e+00	-6.942529e+01
-1.997070e+00	-6.934900e+01
-3.828125e+00	-6.941003e+01
-4.438477e+00	-6.951685e+01
-5.964355e+00	-6.957788e+01
-5.048828e+00	-6.974573e+01
-2.302246e+00	-6.980676e+01
7.495117e-01	-6.980676e+01
2.275391e+00	-6.980676e+01
3.190918e+00	-6.976099e+01
1.359863e+00	-6.968469e+01
-7.763672e-01	-6.942529e+01
-1.997070e+00	-6.939478e+01
-4.438477e+00	-6.939478e+01
-4.133301e+00	-6.954736e+01
-2.912598e+00	-6.965417e+01
1.054688e+00	-6.974573e+01
1.665039e+00	-6.973047e+01
3.801270e+00	-6.956262e+01
-1.081543e+00	-6.950159e+01
-4.133301e+00	-6.937952e+01
-4.438477e+00	-6.951685e+01
-4.133301e+00	-6.963892e+01
-1.660156e-01	-6.971521e+01
2.885742e+00	-6.976099e+01
1.970215e+00	-6.959314e+01
-4.711914e-01	-6.947107e+01
-3.217773e+00	-6.941003e+01
-5.048828e+00	-6.963892e+01
-2.607422e+00	-6.969995e+01
4.106445e+00	-6.980676e+01
1.054688e+00	-6.965417e+01
-1.691895e+00	-6.933374e+01
-5.048828e+00	-6.947107e+01
-2.912598e+00	-6.973047e+01
2.885742e+00	-6.976099e+01
1.970215e+00	-6.968469e+01
-3.828125e+00	-6.937952e+01
-4.133301e+00	-6.954736e+01
4.443359e-01	-6.971521e+01
1.970215e+00	-6.979150e+01
-1.386719e+00	-6.933374e+01
-4.743652e+00	-6.947107e+01
-1.691895e+00	-6.969995e+01
1.665039e+00	-6.979150e+01
-7.763672e-01	-6.942529e+01
-4.743652e+00	-6.950159e+01
7.495117e-01	-6.968469e+01
2.580566e+00	-6.959314e+01
-3.217773e+00	-6.931848e+01
-4.133301e+00	-6.966943e+01
3.496094e+00	-6.971521e+01
-3.217773e+00	-6.948633e+01
-4.743652e+00	-6.962366e+01
2.580566e+00	-6.979150e+01
-1.660156e-01	-6.934900e+01
-5.048828e+00	-6.959314e+01
2.275391e+00	-6.974573e+01
4.443359e-01	-6.953210e+01
-3.522949e+00	-6.939478e+01
-4.438477e+00	-6.950159e+01
-3.828125e+00	-6.957788e+01
-4.711914e-01	-6.969995e+01
-1.081543e+00	-6.962366e+01
-1.691895e+00	-6.959314e+01
-3.828125e+00	-6.951685e+01
-3.522949e+00	-6.945581e+01
-3.522949e+00	-6.934900e+01
-1.691895e+00	-6.936426e+01
1.359863e+00	-6.956262e+01
4.106445e+00	-6.962366e+01
-1.660156e-01	-6.956262e+01
-3.828125e+00	-6.953210e+01
-3.828125e+00	-6.942529e+01
-3.522949e+00	-6.928796e+01
-1.997070e+00	-6.928796e+01
-1.691895e+00	-6.941003e+01
-4.711914e-01	-6.944055e+01
7.495117e-01	-6.936426e+01
2.275391e+00	-6.937952e+01
-7.763672e-01	-6.939478e+01
7.495117e-01	-6.939478e+01
-2.607422e+00	-6.937952e+01
-1.691895e+00	-6.925745e+01
-4.711914e-01	-6.931848e+01
-3.217773e+00	-6.934900e+01
-3.828125e+00	-6.941003e+01
-5.659180e+00	-6.941003e+01
-3.217773e+00	-6.942529e+01
-3.217773e+00	-6.957788e+01
4.443359e-01	-6.968469e+01
1.665039e+00	-6.974573e+01
1.359863e+00	-6.968469e+01
1.970215e+00	-6.957788e+01
1.391602e-01	-6.934900e+01
-1.691895e+00	-6.919641e+01
-2.302246e+00	-6.924219e+01
-5.659180e+00	-6.948633e+01
-1.997070e+00	-6.959314e+01
-7.763672e-01	-6.968469e+01
2.580566e+00	-6.969995e+01
2.275391e+00	-6.959314e+01
1.970215e+00	-6.936426e+01
-2.912598e+00	-6.922693e+01
-3.828125e+00	-6.936426e+01
-4.438477e+00	-6.950159e+01
-7.763672e-01	-6.965417e+01
4.411621e+00	-6.962366e+01
1.970215e+00	-6.971521e+01
4.443359e-01	-6.931848e+01
-1.997070e+00	-6.928796e+01
-4.438477e+00	-6.947107e+01
-1.997070e+00	-6.963892e+01
3.190918e+00	-6.965417e+01
3.496094e+00	-6.962366e+01
-2.912598e+00	-6.941003e+01
-3.522949e+00	-6.939478e+01
-4.743652e+00	-6.951685e+01
3.801270e+00	-6.959314e+01
3.801270e+00	-6.963892e+01
-1.386719e+00	-6.939478e+01
-5.048828e+00	-6.945581e+01
-3.217773e+00	-6.960840e+01
4.411621e+00	-6.974573e+01
4.443359e-01	-6.947107e+01
-3.217773e+00	-6.930322e+01
-1.386719e+00	-6.965417e+01
1.359863e+00	-6.976099e+01
1.665039e+00	-6.934900e+01
-5.964355e+00	-6.941003e+01
-1.997070e+00	-6.963892e+01
2.580566e+00	-6.956262e+01
-1.997070e+00	-6.931848e+01
-4.438477e+00	-6.953210e+01
3.801270e+00	-6.974573e+01
-4.711914e-01	-6.939478e+01
-5.048828e+00	-6.944055e+01
7.495117e-01	-6.971521e+01
1.054688e+00	-6.944055e+01
-5.354004e+00	-6.944055e+01
1.391602e-01	-6.969995e+01
4.411621e+00	-6.969995e+01
-4.711914e-01	-6.944055e+01
-4.133301e+00	-6.931848e+01
-5.354004e+00	-6.959314e+01
-3.217773e+00	-6.954736e+01
-2.607422e+00	-6.963892e+01
-3.217773e+00	-6.969995e+01
-5.659180e+00	-6.963892e+01
-3.828125e+00	-6.937952e+01
-2.912598e+00	-6.933374e+01
-7.763672e-01	-6.937952e+01
3.190918e+00	-6.966943e+01
7.495117e-01	-6.973047e+01
-3.828125e+00	-6.959314e+01
-5.048828e+00	-6.947107e+01
-3.217773e+00	-6.942529e+01
-1.691895e+00	-6.942529e+01
-4.711914e-01	-6.951685e+01
2.275391e+00	-6.951685e+01
3.190918e+00	-6.954736e+01
3.190918e+00	-6.971521e+01
1.970215e+00	-6.969995e+01
2.885742e+00	-6.962366e+01
3.801270e+00	-6.959314e+01
3.801270e+00	-6.968469e+01
2.885742e+00	-6.959314e+01
7.495117e-01	-6.951685e+01
1.970215e+00	-6.939478e+01
-1.691895e+00	-6.951685e+01
-1.997070e+00	-6.936426e+01
-4.133301e+00	-6.930322e+01
-3.217773e+00	-6.934900e+01
-3.522949e+00	-6.947107e+01
-4.133301e+00	-6.954736e+01
-3.522949e+00	-6.960840e+01
-1.660156e-01	-6.971521e+01
2.275391e+00	-6.966943e+01
3.190918e+00	-6.956262e+01
1.391602e-01	-6.951685e+01
-1.691895e+00	-6.939478e+01
-2.607422e+00	-6.928796e+01
-3.828125e+00	-6.948633e+01
-6.574707e+00	-6.956262e+01
7.495117e-01	-6.966943e+01
1.970215e+00	-6.969995e+01
1.359863e+00	-6.960840e+01
-7.763672e-01	-6.934900e+01
-7.763672e-01	-6.928796e+01
-5.659180e+00	-6.944055e+01
-4.743652e+00	-6.948633e+01
-1.660156e-01	-6.965417e+01
1.665039e+00	-6.965417e+01
1.359863e+00	-6.951685e+01
-1.386719e+00	-6.931848e+01
-4.133301e+00	-6.937952e+01
-4.743652e+00	-6.948633e+01
-1.081543e+00	-6.959314e+01
4.716797e+00	-6.957788e+01
-4.711914e-01	-6.939478e+01
-2.302246e+00	-6.930322e+01
-6.574707e+00	-6.950159e+01
1.359863e+00	-6.950159e+01
2.885742e+00	-6.960840e+01
1.970215e+00	-6.933374e+01
-4.743652e+00	-6.936426e+01
-3.828125e+00	-6.937952e+01
2.275391e+00	-6.956262e+01
1.970215e+00	-6.947107e+01
-4.133301e+00	-6.924219e+01
-4.133301e+00	-6.947107e+01
1.391602e-01	-6.966943e+01
3.190918e+00	-6.956262e+01
-3.522949e+00	-6.922693e+01
-2.912598e+00	-6.951685e+01
3.801270e+00	-6.965417e+01
-2.302246e+00	-6.928796e+01
-4.133301e+00	-6.944055e+01
4.443359e-01	-6.968469e+01
-1.660156e-01	-6.933374e+01
-4.133301e+00	-6.936426e+01
1.054688e+00	-6.960840e+01
-4.711914e-01	-6.942529e+01
-5.048828e+00	-6.931848e+01
-1.691895e+00	-6.957788e+01
2.580566e+00	-6.965417e+01
4.443359e-01	-6.942529e+01
-1.997070e+00	-6.927271e+01
-3.522949e+00	-6.922693e+01
-4.133301e+00	-6.927271e+01
-5.048828e+00	-6.930322e+01
-3.828125e+00	-6.918115e+01
-3.217773e+00	-6.924219e+01
-1.660156e-01	-6.928796e+01
2.580566e+00	-6.945581e+01
2.275391e+00	-6.956262e+01
-1.081543e+00	-6.951685e+01
-5.048828e+00	-6.941003e+01
-3.522949e+00	-6.922693e+01
-1.997070e+00	-6.928796e+01
7.495117e-01	-6.936426e+01
1.665039e+00	-6.956262e+01
2.580566e+00	-6.951685e+01
2.580566e+00	-6.957788e+01
2.275391e+00	-6.959314e+01
3.190918e+00	-6.954736e+01
2.885742e+00	-6.954736e+01
1.665039e+00	-6.956262e+01
3.190918e+00	-6.957788e+01
1.665039e+00	-6.953210e+01
3.190918e+00	-6.948633e+01
3.496094e+00	-6.948633e+01
4.106445e+00	-6.951685e+01
1.391602e-01	-6.927271e+01
-4.711914e-01	-6.912012e+01
-2.912598e+00	-6.915063e+01
-2.912598e+00	-6.913538e+01
-4.133301e+00	-6.922693e+01
-5.048828e+00	-6.937952e+01
-2.302246e+00	-6.942529e+01
7.495117e-01	-6.942529e+01
3.496094e+00	-6.953210e+01
2.885742e+00	-6.942529e+01
3.190918e+00	-6.941003e+01
-2.302246e+00	-6.918115e+01
-3.828125e+00	-6.921167e+01
-3.828125e+00	-6.918115e+01
-5.048828e+00	-6.939478e+01
-1.997070e+00	-6.941003e+01
2.275391e+00	-6.948633e+01
3.190918e+00	-6.950159e+01
1.665039e+00	-6.930322e+01
-3.217773e+00	-6.912012e+01
-4.438477e+00	-6.922693e+01
-2.912598e+00	-6.931848e+01
-3.217773e+00	-6.956262e+01
4.106445e+00	-6.941003e+01
2.580566e+00	-6.941003e+01
-1.660156e-01	-6.901331e+01
-3.522949e+00	-6.907434e+01
-2.912598e+00	-6.924219e+01
-1.997070e+00	-6.950159e+01
3.190918e+00	-6.950159e+01
1.359863e+00	-6.925745e+01
-2.912598e+00	-6.908960e+01
-3.522949e+00	-6.916589e+01
-3.217773e+00	-6.944055e+01
3.496094e+00	-6.953210e+01
-1.660156e-01	-6.919641e+01
-2.912598e+00	-6.902856e+01
-3.522949e+00	-6.934900e+01
1.391602e-01	-6.960840e+01
2.885742e+00	-6.927271e+01
-3.828125e+00	-6.912012e+01
-4.133301e+00	-6.928796e+01
2.580566e+00	-6.954736e+01
7.495117e-01	-6.925745e+01
-4.743652e+00	-6.912012e+01
-2.912598e+00	-6.950159e+01
3.801270e+00	-6.941003e+01
-2.607422e+00	-6.915063e+01
-4.133301e+00	-6.937952e+01
3.496094e+00	-6.953210e+01
-1.660156e-01	-6.921167e+01
-5.354004e+00	-6.928796e+01
1.391602e-01	-6.959314e+01
7.495117e-01	-6.925745e+01
-4.743652e+00	-6.927271e+01
-3.522949e+00	-6.950159e+01
2.885742e+00	-6.956262e+01
3.190918e+00	-6.939478e+01
-1.081543e+00	-6.930322e+01
-1.691895e+00	-6.918115e+01
-7.763672e-01	-6.918115e+01
-1.081543e+00	-6.934900e+01
7.495117e-01	-6.937952e+01
3.190918e+00	-6.950159e+01
2.885742e+00	-6.950159e+01
-2.607422e+00	-6.945581e+01
-5.354004e+00	-6.945581e+01
-3.217773e+00	-6.925745e+01
-1.660156e-01	-6.927271e+01
1.970215e+00	-6.959314e+01
3.496094e+00	-6.953210e+01
-7.763672e-01	-6.953210e+01
-1.997070e+00	-6.944055e+01
-5.659180e+00	-6.951685e+01
-2.607422e+00	-6.931848e+01
-6.574707e+00	-6.944055e+01
-5.048828e+00	-6.944055e+01
-5.048828e+00	-6.937952e+01
-2.607422e+00	-6.936426e+01
-6.269531e+00	-6.942529e+01
-4.133301e+00	-6.933374e+01
-3.217773e+00	-6.939478e+01
-3.522949e+00	-6.947107e+01
-1.997070e+00	-6.954736e+01
-1.386719e+00	-6.962366e+01
2.580566e+00	-6.956262e+01
3.496094e+00	-6.957788e+01
2.885742e+00	-6.947107e+01
-7.763672e-01	-6.933374e+01
-1.997070e+00	-6.921167e+01
-5.354004e+00	-6.922693e+01
-5.048828e+00	-6.931848e+01
-4.133301e+00	-6.942529e+01
-1.997070e+00	-6.954736e+01
-1.691895e+00	-6.965417e+01
2.580566e+00	-6.951685e+01
3.190918e+00	-6.947107e+01
-4.711914e-01	-6.928796e+01
-3.522949e+00	-6.925745e+01
-5.964355e+00	-6.930322e+01
-5.048828e+00	-6.939478e+01
-3.522949e+00	-6.951685e+01
3.190918e+00	-6.962366e+01
2.580566e+00	-6.951685e+01
7.495117e-01	-6.919641e+01
-4.133301e+00	-6.918115e+01
-6.269531e+00	-6.930322e+01
-4.743652e+00	-6.937952e+01
-1.386719e+00	-6.965417e+01
2.275391e+00	-6.954736e+01
1.054688e+00	-6.928796e+01
-3.217773e+00	-6.910486e+01
-4.438477e+00	-6.928796e+01
-5.048828e+00	-6.959314e+01
1.054688e+00	-6.957788e+01
-1.081543e+00	-6.931848e+01
-2.607422e+00	-6.910486e+01
-4.438477e+00	-6.936426e+01
-4.711914e-01	-6.948633e+01
1.665039e+00	-6.945581e+01
-1.081543e+00	-6.908960e+01
-5.354004e+00	-6.922693e+01
-4.438477e+00	-6.947107e+01
4.106445e+00	-6.942529e+01
-1.386719e+00	-6.922693e+01
-5.048828e+00	-6.919641e+01
1.391602e-01	-6.954736e+01
3.190918e+00	-6.941003e+01
-3.828125e+00	-6.912012e+01
-5.048828e+00	-6.934900e+01
1.970215e+00	-6.951685e+01
-4.711914e-01	-6.919641e+01
-6.574707e+00	-6.933374e+01
1.054688e+00	-6.953210e+01
4.443359e-01	-6.927271e+01
-5.048828e+00	-6.918115e+01
-1.386719e+00	-6.953210e+01
1.970215e+00	-6.931848e+01
-3.522949e+00	-6.915063e+01
-4.133301e+00	-6.930322e+01
-1.081543e+00	-6.951685e+01
1.970215e+00	-6.956262e+01
4.411621e+00	-6.944055e+01
1.665039e+00	-6.941003e+01
3.190918e+00	-6.934900e+01
2.275391e+00	-6.950159e+01
4.443359e-01	-6.953210e+01
-3.217773e+00	-6.944055e+01
-4.743652e+00	-6.934900e+01
-3.217773e+00	-6.915063e+01
-1.660156e-01	-6.924219e+01
1.665039e+00	-6.937952e+01
1.359863e+00	-6.950159e+01
-1.691895e+00	-6.945581e+01
-3.522949e+00	-6.942529e+01
-4.743652e+00	-6.930322e+01
-4.133301e+00	-6.925745e+01
-3.828125e+00	-6.916589e+01
-3.217773e+00	-6.912012e+01
-3.828125e+00	-6.913538e+01
-4.743652e+00	-6.925745e+01
-2.912598e+00	-6.921167e+01
-5.354004e+00	-6.916589e+01
-4.133301e+00	-6.915063e+01
-4.743652e+00	-6.916589e+01
-3.217773e+00	-6.928796e+01
-4.438477e+00	-6.937952e+01
-3.828125e+00	-6.936426e+01
-2.302246e+00	-6.941003e+01
-1.386719e+00	-6.953210e+01
2.580566e+00	-6.951685e+01
2.275391e+00	-6.951685e+01
2.885742e+00	-6.944055e+01
1.359863e+00	-6.927271e+01
-7.763672e-01	-6.918115e+01
-3.828125e+00	-6.915063e+01
-3.217773e+00	-6.918115e+01
-4.438477e+00	-6.934900e+01
-3.217773e+00	-6.945581e+01
4.443359e-01	-6.963892e+01
3.496094e+00	-6.954736e+01
2.885742e+00	-6.944055e+01
1.391602e-01	-6.924219e+01
-3.217773e+00	-6.910486e+01
-4.438477e+00	-6.925745e+01
-4.133301e+00	-6.939478e+01
-1.081543e+00	-6.954736e+01
2.580566e+00	-6.951685e+01
2.275391e+00	-6.948633e+01
-1.386719e+00	-6.916589e+01
-2.607422e+00	-6.912012e+01
-5.048828e+00	-6.925745e+01
-3.828125e+00	-6.954736e+01
1.665039e+00	-6.951685e+01
3.801270e+00	-6.937952e+01
-1.691895e+00	-6.918115e+01
-4.438477e+00	-6.915063e+01
-4.743652e+00	-6.942529e+01
7.495117e-01	-6.951685e+01
4.411621e+00	-6.933374e+01
-1.997070e+00	-6.916589e+01
-5.048828e+00	-6.921167e+01
-4.438477e+00	-6.934900e+01
3.496094e+00	-6.941003e+01
-1.660156e-01	-6.933374e+01
-2.607422e+00	-6.901331e+01
-5.048828e+00	-6.937952e+01
1.359863e+00	-6.942529e+01
1.054688e+00	-6.916589e+01
-5.354004e+00	-6.907434e+01
-3.217773e+00	-6.925745e+01
2.885742e+00	-6.939478e+01
-1.997070e+00	-6.912012e+01
-2.302246e+00	-6.918115e+01
1.665039e+00	-6.939478e+01
1.054688e+00	-6.922693e+01
-5.354004e+00	-6.907434e+01
-1.386719e+00	-6.948633e+01
2.885742e+00	-6.937952e+01
-4.438477e+00	-6.908960e+01
-2.302246e+00	-6.931848e+01
3.496094e+00	-6.944055e+01
-4.711914e-01	-6.913538e+01
-3.828125e+00	-6.905908e+01
-5.048828e+00	-6.922693e+01
-3.828125e+00	-6.927271e+01
-4.133301e+00	-6.934900e+01
-4.438477e+00	-6.941003e+01
-5.354004e+00	-6.931848e+01
-3.828125e+00	-6.919641e+01
-4.438477e+00	-6.908960e+01
-1.081543e+00	-6.922693e+01
1.359863e+00	-6.944055e+01
-4.711914e-01	-6.947107e+01
-3.522949e+00	-6.937952e+01
-4.743652e+00	-6.922693e+01
-4.133301e+00	-6.921167e+01
7.495117e-01	-6.919641e+01
7.495117e-01	-6.937952e+01
4.106445e+00	-6.934900e+01
2.275391e+00	-6.947107e+01
2.580566e+00	-6.951685e+01
1.391602e-01	-6.953210e+01
1.359863e+00	-6.948633e+01
2.580566e+00	-6.948633e+01
2.885742e+00	-6.959314e+01
7.495117e-01	-6.948633e+01
2.885742e+00	-6.944055e+01
3.190918e+00	-6.944055e+01
1.359863e+00	-6.944055e+01
-1.660156e-01	-6.947107e+01
-1.386719e+00	-6.922693e+01
-1.386719e+00	-6.925745e+01
-1.997070e+00	-6.910486e+01
-4.438477e+00	-6.918115e+01
-6.269531e+00	-6.922693e+01
-6.269531e+00	-6.936426e+01
-4.133301e+00	-6.942529e+01
-7.763672e-01	-6.954736e+01
1.970215e+00	-6.954736e+01
3.496094e+00	-6.954736e+01
4.443359e-01	-6.931848e+01
-1.386719e+00	-6.915063e+01
-5.964355e+00	-6.913538e+01
-6.269531e+00	-6.931848e+01
-3.217773e+00	-6.937952e+01
-2.302246e+00	-6.959314e+01
2.275391e+00	-6.948633e+01
2.580566e+00	-6.950159e+01
-4.711914e-01	-6.927271e+01
-5.048828e+00	-6.910486e+01
-3.828125e+00	-6.910486e+01
-6.574707e+00	-6.947107e+01
1.054688e+00	-6.937952e+01
7.495117e-01	-6.951685e+01
1.359863e+00	-6.942529e+01
-2.912598e+00	-6.919641e+01
-5.659180e+00	-6.908960e+01
-4.133301e+00	-6.931848e+01
4.443359e-01	-6.950159e+01
2.580566e+00	-6.942529e+01
-1.691895e+00	-6.910486e+01
-3.828125e+00	-6.912012e+01
-6.269531e+00	-6.931848e+01
1.970215e+00	-6.942529e+01
1.970215e+00	-6.948633e+01
-1.386719e+00	-6.904382e+01
-5.659180e+00	-6.918115e+01
-2.302246e+00	-6.942529e+01
1.970215e+00	-6.942529e+01
-7.763672e-01	-6.916589e+01
-7.490234e+00	-6.918115e+01
-1.081543e+00	-6.944055e+01
2.885742e+00	-6.936426e+01
-1.081543e+00	-6.901331e+01
-5.659180e+00	-6.924219e+01
4.443359e-01	-6.948633e+01
-1.660156e-01	-6.919641e+01
-5.354004e+00	-6.910486e+01
-1.997070e+00	-6.930322e+01
4.411621e+00	-6.928796e+01
-3.217773e+00	-6.899805e+01
-3.828125e+00	-6.933374e+01
2.580566e+00	-6.934900e+01
-1.691895e+00	-6.907434e+01
-5.048828e+00	-6.922693e+01
-3.522949e+00	-6.947107e+01
3.190918e+00	-6.936426e+01
2.275391e+00	-6.942529e+01
1.054688e+00	-6.925745e+01
4.443359e-01	-6.931848e+01
1.054688e+00	-6.927271e+01
1.665039e+00	-6.937952e+01
2.275391e+00	-6.931848e+01
-2.912598e+00	-6.939478e+01
-2.607422e+00	-6.922693e+01
-3.217773e+00	-6.902856e+01
4.443359e-01	-6.904382e+01
2.885742e+00	-6.925745e+01
2.885742e+00	-6.930322e+01
-7.763672e-01	-6.939478e+01
-3.522949e+00	-6.928796e+01
-5.964355e+00	-6.927271e+01
-4.438477e+00	-6.913538e+01
-3.522949e+00	-6.919641e+01
-4.743652e+00	-6.905908e+01
-4.743652e+00	-6.901331e+01
-4.133301e+00	-6.901331e+01
-4.133301e+00	-6.908960e+01
-5.048828e+00	-6.913538e+01
-5.354004e+00	-6.918115e+01
-5.964355e+00	-6.921167e+01
-2.607422e+00	-6.922693e+01
-3.217773e+00	-6.930322e+01
-2.912598e+00	-6.934900e+01
1.391602e-01	-6.936426e+01
2.580566e+00	-6.942529e+01
3.801270e+00	-6.942529e+01
1.665039e+00	-6.947107e+01
-4.711914e-01	-6.928796e+01
-1.691895e+00	-6.916589e+01
-2.302246e+00	-6.901331e+01
-3.217773e+00	-6.913538e+01
-4.133301e+00	-6.925745e+01
-3.828125e+00	-6.939478e+01
1.391602e-01	-6.944055e+01
2.580566e+00	-6.941003e+01
1.665039e+00	-6.948633e+01
1.665039e+00	-6.910486e+01
-2.302246e+00	-6.907434e+01
-5.048828e+00	-6.918115e+01
-3.828125e+00	-6.928796e+01
-3.217773e+00	-6.953210e+01
2.275391e+00	-6.951685e+01
2.580566e+00	-6.950159e+01
-4.711914e-01	-6.916589e+01
-1.386719e+00	-6.908960e+01
-4.438477e+00	-6.930322e+01
-2.912598e+00	-6.942529e+01
-1.660156e-01	-6.947107e+01
3.801270e+00	-6.942529e+01
1.391602e-01	-6.930322e+01
-2.302246e+00	-6.921167e+01
-4.133301e+00	-6.937952e+01
-1.081543e+00	-6.953210e+01
4.106445e+00	-6.951685e+01
1.391602e-01	-6.925745e+01
-5.048828e+00	-6.927271e+01
-6.574707e+00	-6.941003e+01
4.443359e-01	-6.947107e+01
4.106445e+00	-6.951685e+01
-2.912598e+00	-6.925745e+01
-4.743652e+00	-6.928796e+01
-2.912598e+00	-6.956262e+01
3.190918e+00	-6.954736e+01
-1.386719e+00	-6.928796e+01
-5.354004e+00	-6.933374e+01
4.443359e-01	-6.953210e+01
2.580566e+00	-6.960840e+01
-4.438477e+00	-6.921167e+01
-3.522949e+00	-6.950159e+01
2.275391e+00	-6.971521e+01
-7.763672e-01	-6.921167e+01
-4.438477e+00	-6.941003e+01
1.359863e+00	-6.965417e+01
-1.386719e+00	-6.936426e+01
-5.354004e+00	-6.936426e+01
1.391602e-01	-6.963892e+01
3.496094e+00	-6.966943e+01
-1.386719e+00	-6.925745e+01
-4.438477e+00	-6.930322e+01
-4.133301e+00	-6.945581e+01
-4.133301e+00	-6.953210e+01
-4.743652e+00	-6.957788e+01
-4.133301e+00	-6.951685e+01
-4.438477e+00	-6.953210e+01
-3.828125e+00	-6.937952e+01
-2.607422e+00	-6.931848e+01
4.443359e-01	-6.950159e+01
1.391602e-01	-6.973047e+01
-1.691895e+00	-6.973047e+01
-5.048828e+00	-6.950159e+01
-4.438477e+00	-6.937952e+01
-2.607422e+00	-6.936426e+01
2.275391e+00	-6.944055e+01
1.970215e+00	-6.954736e+01
1.970215e+00	-6.973047e+01
1.970215e+00	-6.973047e+01
7.495117e-01	-6.980676e+01
1.970215e+00	-6.965417e+01
1.665039e+00	-6.977625e+01
2.885742e+00	-6.976099e+01
1.054688e+00	-6.979150e+01
2.580566e+00	-6.974573e+01
1.970215e+00	-6.983728e+01
2.580566e+00	-6.973047e+01
1.359863e+00	-6.971521e+01
1.970215e+00	-6.962366e+01
-7.763672e-01	-6.957788e+01
-1.081543e+00	-6.942529e+01
-3.217773e+00	-6.944055e+01
-4.438477e+00	-6.941003e+01
-5.964355e+00	-6.951685e+01
-5.659180e+00	-6.962366e+01
-2.912598e+00	-6.976099e+01
-1.386719e+00	-6.988306e+01
3.190918e+00	-6.979150e+01
7.495117e-01	-6.985254e+01
1.970215e+00	-6.957788e+01
-2.607422e+00	-6.947107e+01
-3.522949e+00	-6.937952e+01
-7.795410e+00	-6.962366e+01
-2.912598e+00	-6.959314e+01
-1.386719e+00	-6.980676e+01
4.443359e-01	-6.985254e+01
3.801270e+00	-6.974573e+01
1.391602e-01	-6.947107e+01
-4.438477e+00	-6.941003e+01
-4.743652e+00	-6.947107e+01
-5.964355e+00	-6.971521e+01
-4.711914e-01	-6.979150e+01
2.580566e+00	-6.979150e+01
1.054688e+00	-6.965417e+01
-3.217773e+00	-6.948633e+01
-5.048828e+00	-6.942529e+01
-4.438477e+00	-6.947107e+01
1.359863e+00	-6.980676e+01
4.443359e-01	-6.977625e+01
-1.997070e+00	-6.945581e+01
-5.354004e+00	-6.944055e+01
-2.912598e+00	-6.957788e+01
1.970215e+00	-6.979150e+01
2.885742e+00	-6.968469e+01
-4.133301e+00	-6.944055e+01
-4.743652e+00	-6.942529e+01
-1.997070e+00	-6.971521e+01
2.885742e+00	-6.969995e+01
-1.997070e+00	-6.937952e+01
-4.743652e+00	-6.948633e+01
-1.386719e+00	-6.974573e+01
3.496094e+00	-6.959314e+01
-3.828125e+00	-6.933374e+01
-5.048828e+00	-6.954736e+01
1.054688e+00	-6.971521e+01
4.443359e-01	-6.939478e+01
-5.964355e+00	-6.941003e+01
1.665039e+00	-6.968469e+01
7.495117e-01	-6.966943e+01
-4.133301e+00	-6.928796e+01
-3.217773e+00	-6.965417e+01
3.190918e+00	-6.962366e+01
-3.828125e+00	-6.933374e+01
-4.743652e+00	-6.944055e+01
-2.912598e+00	-6.966943e+01
1.970215e+00	-6.971521e+01
2.885742e+00	-6.971521e+01
2.885742e+00	-6.962366e+01
2.275391e+00	-6.962366e+01
3.190918e+00	-6.968469e+01
1.054688e+00	-6.968469e+01
-1.997070e+00	-6.966943e+01
-5.659180e+00	-6.963892e+01
-5.048828e+00	-6.939478e+01
-1.386719e+00	-6.942529e+01
2.885742e+00	-6.963892e+01
3.496094e+00	-6.968469e+01
-1.997070e+00	-6.969995e+01
-4.133301e+00	-6.960840e+01
-4.743652e+00	-6.957788e+01
-4.743652e+00	-6.950159e+01
-3.522949e+00	-6.942529e+01
-3.522949e+00	-6.947107e+01
-3.522949e+00	-6.939478e+01
-2.302246e+00	-6.948633e+01
-2.302246e+00	-6.937952e+01
-3.828125e+00	-6.948633e+01
-4.133301e+00	-6.945581e+01
-4.743652e+00	-6.948633e+01
-4.133301e+00	-6.950159e+01
-4.438477e+00	-6.954736e+01
-3.217773e+00	-6.963892e+01
-4.438477e+00	-6.974573e+01
-3.217773e+00	-6.976099e+01
-1.386719e+00	-6.988306e+01
1.665039e+00	-6.980676e+01
2.275391e+00	-6.983728e+01
3.496094e+00	-6.977625e+01
-1.660156e-01	-6.959314e+01
-4.711914e-01	-6.945581e+01
-4.438477e+00	-6.944055e+01
-5.048828e+00	-6.953210e+01
-5.964355e+00	-6.971521e+01
-1.660156e-01	-6.971521e+01
4.443359e-01	-6.986780e+01
3.496094e+00	-6.991357e+01
2.275391e+00	-6.969995e+01
7.495117e-01	-6.950159e+01
-3.828125e+00	-6.951685e+01
-4.133301e+00	-6.954736e+01
-3.217773e+00	-6.982202e+01
-4.711914e-01	-6.994409e+01
3.496094e+00	-6.985254e+01
1.970215e+00	-6.971521e+01
-1.386719e+00	-6.950159e+01
-4.133301e+00	-6.950159e+01
-3.828125e+00	-6.965417e+01
-1.386719e+00	-6.982202e+01
3.496094e+00	-6.982202e+01
-1.660156e-01	-6.977625e+01
-2.912598e+00	-6.956262e+01
-5.659180e+00	-6.966943e+01
-3.522949e+00	-6.985254e+01
3.496094e+00	-6.983728e+01
1.359863e+00	-6.977625e+01
-1.081543e+00	-6.945581e+01
-5.964355e+00	-6.974573e+01
-2.302246e+00	-6.983728e+01
4.411621e+00	-6.986780e+01
-1.081543e+00	-6.968469e+01
-5.048828e+00	-6.953210e+01
-2.607422e+00	-6.976099e+01
1.665039e+00	-6.988306e+01
4.443359e-01	-6.962366e+01
-5.964355e+00	-6.968469e+01
-2.302246e+00	-6.985254e+01
2.580566e+00	-6.992883e+01
-1.997070e+00	-6.953210e+01
-3.828125e+00	-6.973047e+01
1.665039e+00	-7.000513e+01
-1.386719e+00	-6.968469e+01
-5.048828e+00	-6.960840e+01
1.391602e-01	-6.998987e+01
1.359863e+00	-6.977625e+01
-4.743652e+00	-6.956262e+01
-3.522949e+00	-6.986780e+01
4.106445e+00	-6.994409e+01
1.391602e-01	-6.965417e+01
-3.217773e+00	-6.956262e+01
-4.133301e+00	-6.960840e+01
-4.438477e+00	-6.965417e+01
-4.133301e+00	-6.973047e+01
-3.828125e+00	-6.968469e+01
-4.133301e+00	-6.969995e+01
-4.133301e+00	-6.973047e+01
1.359863e+00	-6.985254e+01
2.885742e+00	-6.989832e+01
-1.691895e+00	-7.003564e+01
-6.269531e+00	-6.983728e+01
-3.828125e+00	-6.963892e+01
-2.302246e+00	-6.974573e+01
1.970215e+00	-6.989832e+01
3.190918e+00	-7.005090e+01
2.580566e+00	-6.988306e+01
-7.763672e-01	-6.998987e+01
-7.763672e-01	-6.995935e+01
-2.302246e+00	-6.994409e+01
-3.522949e+00	-6.988306e+01
-4.133301e+00	-6.994409e+01
-1.691895e+00	-7.000513e+01
-1.386719e+00	-6.995935e+01
-1.081543e+00	-6.995935e+01
7.495117e-01	-6.995935e+01
7.495117e-01	-7.015771e+01
1.359863e+00	-7.003564e+01
1.359863e+00	-7.003564e+01
2.580566e+00	-7.002039e+01
1.054688e+00	-6.992883e+01
-4.711914e-01	-6.971521e+01
[truncated: 4,000 more rows]
