# Supplementary material for: Intrinsic neuronal properties represent song and error in zebra finch vocal learning
Source: Nat Commun. 2020 Feb 19;11:952. doi: 10.1038/s41467-020-14738-7 (PMC7031510; doi:10.1038/s41467-020-14738-7)
Supplement: Supplementary file 4 — Source Data [file 41467_2020_14738_MOESM4_ESM.zip › HVC_X_2.txt]

2.319336e-01	-7.002148e+01
-7.092285e+00	-7.006726e+01
-4.956055e+00	-6.974683e+01
-1.599121e+00	-6.968579e+01
-1.599121e+00	-6.983838e+01
-1.904297e+00	-6.979260e+01
2.978516e+00	-6.982312e+01
2.673340e+00	-6.996045e+01
2.062988e+00	-7.000623e+01
5.371094e-01	-7.011304e+01
3.588867e+00	-6.999097e+01
3.588867e+00	-6.997571e+01
2.978516e+00	-6.997571e+01
2.673340e+00	-6.997571e+01
5.371094e-01	-6.999097e+01
-3.784180e-01	-6.973157e+01
-3.784180e-01	-6.971631e+01
-1.293945e+00	-6.971631e+01
-2.819824e+00	-6.970105e+01
-4.345703e+00	-6.976208e+01
-4.956055e+00	-6.982312e+01
-2.514648e+00	-6.980786e+01
-3.125000e+00	-6.982312e+01
-2.819824e+00	-6.986890e+01
5.371094e-01	-6.992993e+01
1.147461e+00	-7.000623e+01
3.588867e+00	-6.999097e+01
4.809570e+00	-6.989941e+01
2.062988e+00	-6.991467e+01
-6.835938e-01	-6.970105e+01
-3.125000e+00	-6.957898e+01
-3.430176e+00	-6.956372e+01
-3.430176e+00	-6.970105e+01
-5.261230e+00	-6.991467e+01
2.319336e-01	-6.989941e+01
2.978516e+00	-7.005200e+01
3.283691e+00	-6.994519e+01
2.673340e+00	-6.976208e+01
-7.324219e-02	-6.960950e+01
-3.430176e+00	-6.950269e+01
-4.956055e+00	-6.962476e+01
-3.125000e+00	-6.982312e+01
8.422852e-01	-6.997571e+01
3.894043e+00	-6.994519e+01
1.452637e+00	-6.985364e+01
-1.599121e+00	-6.965527e+01
-3.430176e+00	-6.950269e+01
-4.345703e+00	-6.976208e+01
-1.904297e+00	-6.986890e+01
2.978516e+00	-7.000623e+01
1.452637e+00	-6.970105e+01
-2.819824e+00	-6.959424e+01
-5.566406e+00	-6.970105e+01
-7.324219e-02	-6.980786e+01
2.978516e+00	-6.999097e+01
5.371094e-01	-6.953320e+01
-4.345703e+00	-6.959424e+01
-3.735352e+00	-6.967053e+01
2.368164e+00	-7.008252e+01
2.062988e+00	-6.959424e+01
-2.514648e+00	-6.953320e+01
-3.430176e+00	-6.979260e+01
5.114746e+00	-6.991467e+01
-3.784180e-01	-6.954846e+01
-2.209473e+00	-6.947217e+01
-3.735352e+00	-6.991467e+01
4.504395e+00	-6.983838e+01
-1.599121e+00	-6.956372e+01
-5.261230e+00	-6.973157e+01
2.368164e+00	-6.991467e+01
1.757813e+00	-6.996045e+01
2.319336e-01	-6.956372e+01
-1.904297e+00	-6.970105e+01
-3.735352e+00	-6.962476e+01
-7.324219e-02	-6.942639e+01
-6.835938e-01	-6.965527e+01
2.319336e-01	-6.964001e+01
5.725098e+00	-6.976208e+01
-7.324219e-02	-6.989941e+01
-3.125000e+00	-6.971631e+01
-1.904297e+00	-6.951794e+01
-4.345703e+00	-6.967053e+01
2.368164e+00	-6.980786e+01
4.199219e+00	-6.983838e+01
-4.345703e+00	-6.992993e+01
-4.956055e+00	-6.967053e+01
-4.345703e+00	-6.953320e+01
-1.599121e+00	-6.951794e+01
-2.209473e+00	-6.959424e+01
8.422852e-01	-6.962476e+01
8.422852e-01	-6.974683e+01
1.147461e+00	-6.980786e+01
2.673340e+00	-6.973157e+01
4.504395e+00	-6.964001e+01
3.283691e+00	-6.979260e+01
2.062988e+00	-6.974683e+01
1.147461e+00	-6.974683e+01
1.452637e+00	-6.970105e+01
-3.784180e-01	-6.967053e+01
-3.784180e-01	-6.957898e+01
5.371094e-01	-6.953320e+01
-1.599121e+00	-6.951794e+01
-2.819824e+00	-6.950269e+01
-5.566406e+00	-6.957898e+01
-4.956055e+00	-6.959424e+01
-6.481934e+00	-6.976208e+01
-4.040527e+00	-6.983838e+01
-2.819824e+00	-6.989941e+01
2.368164e+00	-6.992993e+01
1.757813e+00	-6.997571e+01
2.368164e+00	-6.992993e+01
2.368164e+00	-6.980786e+01
5.371094e-01	-6.964001e+01
-1.293945e+00	-6.948743e+01
-4.040527e+00	-6.960950e+01
-4.956055e+00	-6.956372e+01
-5.871582e+00	-6.973157e+01
-3.430176e+00	-6.992993e+01
5.371094e-01	-6.997571e+01
2.368164e+00	-7.003674e+01
3.588867e+00	-6.979260e+01
8.422852e-01	-6.962476e+01
-1.599121e+00	-6.950269e+01
-5.566406e+00	-6.956372e+01
-5.871582e+00	-6.977734e+01
-1.599121e+00	-6.982312e+01
3.588867e+00	-6.991467e+01
3.894043e+00	-6.992993e+01
8.422852e-01	-6.964001e+01
-3.430176e+00	-6.953320e+01
-5.871582e+00	-6.968579e+01
-4.956055e+00	-6.991467e+01
2.368164e+00	-6.996045e+01
3.283691e+00	-6.983838e+01
-1.904297e+00	-6.962476e+01
-6.787109e+00	-6.964001e+01
-6.835938e-01	-6.977734e+01
3.588867e+00	-6.997571e+01
5.371094e-01	-6.968579e+01
-3.125000e+00	-6.947217e+01
-4.650879e+00	-6.971631e+01
1.452637e+00	-7.000623e+01
4.809570e+00	-6.968579e+01
-4.345703e+00	-6.960950e+01
-3.125000e+00	-6.965527e+01
2.368164e+00	-6.996045e+01
1.452637e+00	-6.956372e+01
-2.819824e+00	-6.945691e+01
-5.871582e+00	-6.991467e+01
3.894043e+00	-6.985364e+01
-1.293945e+00	-6.948743e+01
-4.956055e+00	-6.956372e+01
-7.324219e-02	-6.997571e+01
3.894043e+00	-6.976208e+01
1.757813e+00	-6.948743e+01
-1.293945e+00	-6.951794e+01
-1.904297e+00	-6.942639e+01
-2.514648e+00	-6.945691e+01
-4.956055e+00	-6.954846e+01
-7.324219e-02	-6.938062e+01
2.062988e+00	-6.970105e+01
2.978516e+00	-6.982312e+01
5.371094e-01	-6.957898e+01
-5.261230e+00	-6.962476e+01
-2.514648e+00	-6.933484e+01
2.978516e+00	-6.947217e+01
2.368164e+00	-6.976208e+01
-6.835938e-01	-6.964001e+01
-3.735352e+00	-6.951794e+01
-2.819824e+00	-6.944165e+01
-3.735352e+00	-6.938062e+01
-3.784180e-01	-6.930432e+01
-3.784180e-01	-6.936536e+01
-9.887695e-01	-6.953320e+01
1.452637e+00	-6.944165e+01
3.894043e+00	-6.950269e+01
4.199219e+00	-6.956372e+01
2.673340e+00	-6.954846e+01
1.452637e+00	-6.950269e+01
3.588867e+00	-6.942639e+01
2.062988e+00	-6.947217e+01
1.452637e+00	-6.948743e+01
-1.293945e+00	-6.938062e+01
-7.324219e-02	-6.928906e+01
2.319336e-01	-6.928906e+01
-3.784180e-01	-6.928906e+01
-3.125000e+00	-6.918225e+01
-5.566406e+00	-6.933484e+01
-3.735352e+00	-6.933484e+01
-4.650879e+00	-6.939587e+01
-3.735352e+00	-6.957898e+01
-1.904297e+00	-6.965527e+01
2.319336e-01	-6.976208e+01
3.283691e+00	-6.971631e+01
3.894043e+00	-6.962476e+01
4.809570e+00	-6.959424e+01
1.452637e+00	-6.947217e+01
-9.887695e-01	-6.939587e+01
-1.599121e+00	-6.930432e+01
-4.650879e+00	-6.941113e+01
-4.345703e+00	-6.950269e+01
-2.819824e+00	-6.956372e+01
-1.293945e+00	-6.959424e+01
4.199219e+00	-6.957898e+01
4.809570e+00	-6.971631e+01
5.371094e-01	-6.962476e+01
5.371094e-01	-6.927380e+01
-2.819824e+00	-6.925854e+01
-4.040527e+00	-6.942639e+01
-2.209473e+00	-6.953320e+01
-3.784180e-01	-6.965527e+01
3.283691e+00	-6.970105e+01
2.978516e+00	-6.956372e+01
-9.887695e-01	-6.925854e+01
-1.904297e+00	-6.921277e+01
-3.125000e+00	-6.948743e+01
1.452637e+00	-6.973157e+01
2.978516e+00	-6.962476e+01
2.978516e+00	-6.941113e+01
-1.904297e+00	-6.922803e+01
-6.481934e+00	-6.950269e+01
-1.293945e+00	-6.974683e+01
5.419922e+00	-6.962476e+01
5.371094e-01	-6.936536e+01
-2.514648e+00	-6.925854e+01
-3.430176e+00	-6.965527e+01
3.894043e+00	-6.960950e+01
-6.835938e-01	-6.936536e+01
-3.735352e+00	-6.921277e+01
-3.430176e+00	-6.959424e+01
3.894043e+00	-6.970105e+01
1.757813e+00	-6.939587e+01
-4.956055e+00	-6.945691e+01
2.368164e+00	-6.971631e+01
2.062988e+00	-6.960950e+01
-2.209473e+00	-6.922803e+01
-2.514648e+00	-6.944165e+01
-3.430176e+00	-6.954846e+01
1.452637e+00	-6.965527e+01
2.978516e+00	-6.980786e+01
4.199219e+00	-6.968579e+01
3.894043e+00	-6.956372e+01
-2.209473e+00	-6.962476e+01
-3.735352e+00	-6.950269e+01
-3.125000e+00	-6.933484e+01
-3.125000e+00	-6.933484e+01
5.114746e+00	-6.950269e+01
2.978516e+00	-6.971631e+01
-5.566406e+00	-6.962476e+01
-1.293945e+00	-6.919751e+01
-3.784180e-01	-6.933484e+01
2.978516e+00	-6.956372e+01
3.588867e+00	-6.956372e+01
1.452637e+00	-6.974683e+01
-2.514648e+00	-6.953320e+01
-3.735352e+00	-6.953320e+01
-3.735352e+00	-6.948743e+01
-3.430176e+00	-6.931958e+01
-5.871582e+00	-6.922803e+01
-2.819824e+00	-6.927380e+01
-4.345703e+00	-6.925854e+01
-3.735352e+00	-6.930432e+01
-4.650879e+00	-6.931958e+01
-4.650879e+00	-6.928906e+01
-2.209473e+00	-6.925854e+01
-3.735352e+00	-6.928906e+01
-5.261230e+00	-6.941113e+01
-5.566406e+00	-6.953320e+01
-4.040527e+00	-6.947217e+01
-4.650879e+00	-6.953320e+01
-2.209473e+00	-6.965527e+01
-9.887695e-01	-6.970105e+01
8.422852e-01	-6.967053e+01
1.757813e+00	-6.970105e+01
2.978516e+00	-6.967053e+01
3.588867e+00	-6.962476e+01
1.147461e+00	-6.947217e+01
-1.293945e+00	-6.939587e+01
-7.324219e-02	-6.921277e+01
-2.209473e+00	-6.915173e+01
-4.956055e+00	-6.931958e+01
-4.345703e+00	-6.947217e+01
-4.650879e+00	-6.953320e+01
-1.293945e+00	-6.960950e+01
3.588867e+00	-6.967053e+01
3.894043e+00	-6.965527e+01
2.978516e+00	-6.948743e+01
-3.784180e-01	-6.941113e+01
-3.125000e+00	-6.922803e+01
-3.125000e+00	-6.918225e+01
-4.345703e+00	-6.948743e+01
-4.040527e+00	-6.967053e+01
2.368164e+00	-6.968579e+01
2.978516e+00	-6.964001e+01
2.368164e+00	-6.947217e+01
-6.835938e-01	-6.927380e+01
-2.514648e+00	-6.925854e+01
-5.261230e+00	-6.948743e+01
-1.599121e+00	-6.954846e+01
4.504395e+00	-6.971631e+01
2.368164e+00	-6.948743e+01
-2.819824e+00	-6.933484e+01
-3.735352e+00	-6.947217e+01
-4.040527e+00	-6.971631e+01
4.809570e+00	-6.967053e+01
1.452637e+00	-6.956372e+01
-2.209473e+00	-6.913647e+01
-4.650879e+00	-6.953320e+01
-3.784180e-01	-6.973157e+01
2.978516e+00	-6.970105e+01
-6.835938e-01	-6.935010e+01
-4.040527e+00	-6.942639e+01
2.062988e+00	-6.959424e+01
2.978516e+00	-6.959424e+01
-3.125000e+00	-6.938062e+01
-4.040527e+00	-6.957898e+01
1.452637e+00	-6.985364e+01
1.147461e+00	-6.957898e+01
-3.125000e+00	-6.939587e+01
-2.819824e+00	-6.954846e+01
1.147461e+00	-6.971631e+01
3.283691e+00	-6.970105e+01
3.283691e+00	-6.959424e+01
2.368164e+00	-6.965527e+01
4.504395e+00	-6.962476e+01
5.114746e+00	-6.960950e+01
2.368164e+00	-6.979260e+01
-7.324219e-02	-6.959424e+01
-2.514648e+00	-6.950269e+01
-3.430176e+00	-6.930432e+01
8.422852e-01	-6.930432e+01
4.199219e+00	-6.964001e+01
-9.887695e-01	-6.959424e+01
-3.125000e+00	-6.939587e+01
-2.514648e+00	-6.931958e+01
-2.209473e+00	-6.942639e+01
3.894043e+00	-6.956372e+01
3.894043e+00	-6.960950e+01
2.978516e+00	-6.964001e+01
2.368164e+00	-6.968579e+01
1.147461e+00	-6.959424e+01
-1.904297e+00	-6.967053e+01
-3.430176e+00	-6.960950e+01
5.371094e-01	-6.948743e+01
-2.514648e+00	-6.956372e+01
-1.599121e+00	-6.947217e+01
-2.209473e+00	-6.950269e+01
-1.904297e+00	-6.957898e+01
-1.293945e+00	-6.962476e+01
-1.904297e+00	-6.964001e+01
2.368164e+00	-6.954846e+01
3.894043e+00	-6.959424e+01
4.504395e+00	-6.964001e+01
4.199219e+00	-6.950269e+01
3.894043e+00	-6.950269e+01
4.809570e+00	-6.944165e+01
8.422852e-01	-6.933484e+01
-7.324219e-02	-6.930432e+01
-1.904297e+00	-6.915173e+01
-2.514648e+00	-6.915173e+01
-1.904297e+00	-6.918225e+01
-4.040527e+00	-6.921277e+01
-2.819824e+00	-6.938062e+01
-3.735352e+00	-6.954846e+01
3.283691e+00	-6.957898e+01
3.588867e+00	-6.950269e+01
5.114746e+00	-6.944165e+01
2.368164e+00	-6.936536e+01
1.147461e+00	-6.915173e+01
-1.904297e+00	-6.904492e+01
-4.345703e+00	-6.913647e+01
-3.125000e+00	-6.925854e+01
-1.599121e+00	-6.928906e+01
1.147461e+00	-6.954846e+01
3.894043e+00	-6.950269e+01
3.588867e+00	-6.930432e+01
2.368164e+00	-6.907544e+01
-1.904297e+00	-6.898389e+01
-3.430176e+00	-6.906018e+01
-2.514648e+00	-6.927380e+01
1.757813e+00	-6.944165e+01
5.419922e+00	-6.947217e+01
2.978516e+00	-6.922803e+01
-2.209473e+00	-6.912122e+01
-2.514648e+00	-6.904492e+01
-6.835938e-01	-6.936536e+01
2.368164e+00	-6.948743e+01
6.030273e+00	-6.921277e+01
-2.514648e+00	-6.915173e+01
-4.040527e+00	-6.916699e+01
-3.735352e+00	-6.959424e+01
6.335449e+00	-6.935010e+01
8.422852e-01	-6.921277e+01
-2.514648e+00	-6.902966e+01
-1.904297e+00	-6.939587e+01
3.894043e+00	-6.941113e+01
2.319336e-01	-6.915173e+01
-5.566406e+00	-6.909070e+01
5.371094e-01	-6.936536e+01
4.809570e+00	-6.935010e+01
-3.784180e-01	-6.895337e+01
-4.040527e+00	-6.921277e+01
-6.835938e-01	-6.935010e+01
3.894043e+00	-6.947217e+01
1.757813e+00	-6.933484e+01
1.147461e+00	-6.912122e+01
8.422852e-01	-6.907544e+01
-1.599121e+00	-6.906018e+01
3.283691e+00	-6.904492e+01
8.422852e-01	-6.925854e+01
2.978516e+00	-6.941113e+01
4.809570e+00	-6.931958e+01
-5.566406e+00	-6.928906e+01
-3.735352e+00	-6.896863e+01
3.283691e+00	-6.902966e+01
2.673340e+00	-6.938062e+01
8.422852e-01	-6.930432e+01
-2.209473e+00	-6.916699e+01
-4.650879e+00	-6.915173e+01
-3.430176e+00	-6.895337e+01
1.757813e+00	-6.899915e+01
3.894043e+00	-6.919751e+01
1.452637e+00	-6.942639e+01
4.504395e+00	-6.942639e+01
4.199219e+00	-6.936536e+01
3.283691e+00	-6.938062e+01
1.147461e+00	-6.945691e+01
1.147461e+00	-6.938062e+01
2.368164e+00	-6.935010e+01
3.283691e+00	-6.928906e+01
3.283691e+00	-6.945691e+01
3.283691e+00	-6.941113e+01
3.283691e+00	-6.936536e+01
2.368164e+00	-6.938062e+01
2.978516e+00	-6.933484e+01
3.588867e+00	-6.922803e+01
2.062988e+00	-6.909070e+01
-6.835938e-01	-6.907544e+01
-9.887695e-01	-6.904492e+01
-9.887695e-01	-6.895337e+01
-4.040527e+00	-6.895337e+01
-3.735352e+00	-6.899915e+01
-4.040527e+00	-6.909070e+01
-3.430176e+00	-6.922803e+01
-2.819824e+00	-6.930432e+01
-7.324219e-02	-6.928906e+01
3.588867e+00	-6.930432e+01
4.809570e+00	-6.924329e+01
2.673340e+00	-6.913647e+01
5.371094e-01	-6.893811e+01
-1.904297e+00	-6.890759e+01
-4.956055e+00	-6.893811e+01
-4.650879e+00	-6.901440e+01
-3.430176e+00	-6.913647e+01
-2.819824e+00	-6.927380e+01
6.640625e+00	-6.918225e+01
6.335449e+00	-6.921277e+01
1.757813e+00	-6.910596e+01
-2.514648e+00	-6.892285e+01
-4.650879e+00	-6.884656e+01
-4.956055e+00	-6.906018e+01
-6.835938e-01	-6.922803e+01
2.673340e+00	-6.933484e+01
6.030273e+00	-6.915173e+01
2.319336e-01	-6.902966e+01
-4.345703e+00	-6.886182e+01
-5.566406e+00	-6.906018e+01
-6.835938e-01	-6.912122e+01
3.588867e+00	-6.928906e+01
-3.784180e-01	-6.898389e+01
-2.209473e+00	-6.881604e+01
-5.566406e+00	-6.921277e+01
1.757813e+00	-6.931958e+01
2.978516e+00	-6.924329e+01
8.422852e-01	-6.880078e+01
-5.261230e+00	-6.896863e+01
-1.904297e+00	-6.919751e+01
3.283691e+00	-6.925854e+01
8.422852e-01	-6.880078e+01
-4.956055e+00	-6.896863e+01
-3.784180e-01	-6.922803e+01
4.504395e+00	-6.921277e+01
-2.209473e+00	-6.869397e+01
-3.430176e+00	-6.901440e+01
1.147461e+00	-6.930432e+01
3.283691e+00	-6.904492e+01
-2.819824e+00	-6.898389e+01
-5.261230e+00	-6.902966e+01
-6.835938e-01	-6.895337e+01
-3.430176e+00	-6.915173e+01
-1.293945e+00	-6.907544e+01
-1.904297e+00	-6.910596e+01
-8.007813e+00	-6.924329e+01
-2.819824e+00	-6.887708e+01
-3.784180e-01	-6.890759e+01
1.452637e+00	-6.919751e+01
4.504395e+00	-6.922803e+01
-7.324219e-02	-6.919751e+01
-5.871582e+00	-6.904492e+01
-6.835938e-01	-6.883130e+01
3.588867e+00	-6.927380e+01
1.757813e+00	-6.935010e+01
1.757813e+00	-6.915173e+01
-9.887695e-01	-6.922803e+01
-3.430176e+00	-6.921277e+01
-5.261230e+00	-6.895337e+01
-3.735352e+00	-6.886182e+01
-4.040527e+00	-6.901440e+01
-1.904297e+00	-6.883130e+01
-2.819824e+00	-6.896863e+01
-6.835938e-01	-6.889233e+01
1.452637e+00	-6.887708e+01
-6.835938e-01	-6.889233e+01
-3.784180e-01	-6.884656e+01
-1.293945e+00	-6.889233e+01
-2.514648e+00	-6.883130e+01
-2.209473e+00	-6.878552e+01
-2.514648e+00	-6.887708e+01
-3.430176e+00	-6.893811e+01
-3.735352e+00	-6.907544e+01
-4.956055e+00	-6.912122e+01
-2.514648e+00	-6.902966e+01
-3.735352e+00	-6.913647e+01
8.422852e-01	-6.915173e+01
2.368164e+00	-6.922803e+01
2.978516e+00	-6.922803e+01
5.419922e+00	-6.921277e+01
3.894043e+00	-6.919751e+01
2.062988e+00	-6.898389e+01
2.319336e-01	-6.883130e+01
-1.904297e+00	-6.877026e+01
-4.040527e+00	-6.887708e+01
-2.819824e+00	-6.893811e+01
-2.819824e+00	-6.912122e+01
-1.599121e+00	-6.918225e+01
3.588867e+00	-6.922803e+01
5.114746e+00	-6.919751e+01
3.588867e+00	-6.909070e+01
2.673340e+00	-6.890759e+01
-2.209473e+00	-6.887708e+01
-4.040527e+00	-6.886182e+01
-4.345703e+00	-6.899915e+01
-1.599121e+00	-6.912122e+01
2.673340e+00	-6.922803e+01
6.335449e+00	-6.921277e+01
3.588867e+00	-6.904492e+01
-1.293945e+00	-6.886182e+01
-4.956055e+00	-6.895337e+01
-4.650879e+00	-6.898389e+01
-3.784180e-01	-6.924329e+01
5.725098e+00	-6.922803e+01
8.422852e-01	-6.912122e+01
-1.293945e+00	-6.881604e+01
-4.956055e+00	-6.899915e+01
-1.293945e+00	-6.918225e+01
5.114746e+00	-6.930432e+01
1.147461e+00	-6.898389e+01
-4.345703e+00	-6.884656e+01
-4.345703e+00	-6.915173e+01
2.673340e+00	-6.927380e+01
3.894043e+00	-6.922803e+01
-7.324219e-02	-6.872449e+01
-4.040527e+00	-6.902966e+01
2.978516e+00	-6.922803e+01
2.673340e+00	-6.913647e+01
-3.125000e+00	-6.878552e+01
-3.430176e+00	-6.916699e+01
2.673340e+00	-6.925854e+01
4.199219e+00	-6.887708e+01
-3.735352e+00	-6.884656e+01
-4.345703e+00	-6.893811e+01
-2.819824e+00	-6.915173e+01
-3.430176e+00	-6.930432e+01
1.147461e+00	-6.915173e+01
8.422852e-01	-6.925854e+01
-1.293945e+00	-6.910596e+01
-2.514648e+00	-6.907544e+01
-3.430176e+00	-6.889233e+01
-2.209473e+00	-6.880078e+01
4.199219e+00	-6.910596e+01
1.452637e+00	-6.925854e+01
-5.566406e+00	-6.909070e+01
-9.887695e-01	-6.880078e+01
-9.887695e-01	-6.898389e+01
3.894043e+00	-6.910596e+01
4.504395e+00	-6.910596e+01
-9.887695e-01	-6.928906e+01
-5.261230e+00	-6.910596e+01
-4.040527e+00	-6.896863e+01
-3.430176e+00	-6.892285e+01
-5.566406e+00	-6.895337e+01
-2.819824e+00	-6.880078e+01
-2.514648e+00	-6.880078e+01
-9.887695e-01	-6.870923e+01
-2.819824e+00	-6.886182e+01
-4.650879e+00	-6.892285e+01
-4.345703e+00	-6.886182e+01
-3.430176e+00	-6.878552e+01
-4.956055e+00	-6.896863e+01
-3.735352e+00	-6.890759e+01
-2.819824e+00	-6.898389e+01
-4.956055e+00	-6.896863e+01
-5.261230e+00	-6.898389e+01
-3.735352e+00	-6.907544e+01
-2.819824e+00	-6.912122e+01
-1.904297e+00	-6.918225e+01
1.452637e+00	-6.919751e+01
2.368164e+00	-6.925854e+01
5.725098e+00	-6.919751e+01
3.588867e+00	-6.906018e+01
1.757813e+00	-6.892285e+01
-2.209473e+00	-6.890759e+01
-2.819824e+00	-6.878552e+01
-5.261230e+00	-6.878552e+01
-4.956055e+00	-6.896863e+01
-4.956055e+00	-6.907544e+01
-1.293945e+00	-6.907544e+01
8.422852e-01	-6.922803e+01
3.894043e+00	-6.913647e+01
2.978516e+00	-6.918225e+01
-7.324219e-02	-6.892285e+01
-3.430176e+00	-6.881604e+01
-4.040527e+00	-6.878552e+01
-4.040527e+00	-6.889233e+01
-2.209473e+00	-6.909070e+01
-7.324219e-02	-6.916699e+01
2.978516e+00	-6.904492e+01
2.673340e+00	-6.898389e+01
-1.293945e+00	-6.881604e+01
-4.040527e+00	-6.877026e+01
-5.566406e+00	-6.901440e+01
-1.599121e+00	-6.913647e+01
5.114746e+00	-6.918225e+01
1.757813e+00	-6.904492e+01
-2.819824e+00	-6.877026e+01
-5.261230e+00	-6.889233e+01
-3.430176e+00	-6.906018e+01
2.673340e+00	-6.918225e+01
1.147461e+00	-6.910596e+01
-6.835938e-01	-6.863293e+01
-5.871582e+00	-6.896863e+01
1.452637e+00	-6.902966e+01
2.978516e+00	-6.918225e+01
-1.293945e+00	-6.872449e+01
-5.566406e+00	-6.892285e+01
-2.514648e+00	-6.922803e+01
5.419922e+00	-6.912122e+01
-6.835938e-01	-6.878552e+01
-4.345703e+00	-6.901440e+01
-7.324219e-02	-6.933484e+01
2.978516e+00	-6.890759e+01
-3.430176e+00	-6.883130e+01
-5.871582e+00	-6.912122e+01
1.757813e+00	-6.918225e+01
3.283691e+00	-6.927380e+01
1.757813e+00	-6.913647e+01
4.504395e+00	-6.904492e+01
2.368164e+00	-6.910596e+01
3.894043e+00	-6.909070e+01
3.894043e+00	-6.922803e+01
-7.324219e-02	-6.916699e+01
-3.430176e+00	-6.904492e+01
-4.345703e+00	-6.896863e+01
-1.293945e+00	-6.886182e+01
4.809570e+00	-6.907544e+01
-3.784180e-01	-6.916699e+01
-4.956055e+00	-6.892285e+01
-2.209473e+00	-6.880078e+01
-9.887695e-01	-6.886182e+01
1.147461e+00	-6.899915e+01
3.283691e+00	-6.907544e+01
4.809570e+00	-6.919751e+01
1.757813e+00	-6.922803e+01
-6.835938e-01	-6.915173e+01
-6.835938e-01	-6.898389e+01
-4.040527e+00	-6.916699e+01
-2.209473e+00	-6.902966e+01
-5.566406e+00	-6.909070e+01
-2.819824e+00	-6.898389e+01
-1.599121e+00	-6.902966e+01
-2.819824e+00	-6.910596e+01
-2.209473e+00	-6.918225e+01
-3.125000e+00	-6.912122e+01
-1.293945e+00	-6.910596e+01
5.371094e-01	-6.909070e+01
1.147461e+00	-6.922803e+01
3.283691e+00	-6.922803e+01
4.199219e+00	-6.915173e+01
5.114746e+00	-6.909070e+01
3.588867e+00	-6.909070e+01
8.422852e-01	-6.895337e+01
5.371094e-01	-6.878552e+01
-2.514648e+00	-6.883130e+01
-2.819824e+00	-6.877026e+01
-3.125000e+00	-6.883130e+01
-4.345703e+00	-6.893811e+01
-4.345703e+00	-6.912122e+01
-3.784180e-01	-6.907544e+01
1.452637e+00	-6.913647e+01
4.809570e+00	-6.916699e+01
3.894043e+00	-6.913647e+01
2.062988e+00	-6.898389e+01
-6.835938e-01	-6.886182e+01
-3.125000e+00	-6.873975e+01
-2.514648e+00	-6.881604e+01
-3.430176e+00	-6.886182e+01
-1.904297e+00	-6.915173e+01
2.368164e+00	-6.919751e+01
4.199219e+00	-6.909070e+01
2.368164e+00	-6.904492e+01
2.319336e-01	-6.881604e+01
-3.430176e+00	-6.880078e+01
-4.650879e+00	-6.895337e+01
-1.904297e+00	-6.909070e+01
3.283691e+00	-6.909070e+01
5.114746e+00	-6.898389e+01
-3.784180e-01	-6.889233e+01
-4.650879e+00	-6.883130e+01
-4.345703e+00	-6.899915e+01
1.147461e+00	-6.924329e+01
5.419922e+00	-6.904492e+01
-9.887695e-01	-6.881604e+01
-2.819824e+00	-6.863293e+01
-3.430176e+00	-6.912122e+01
1.757813e+00	-6.918225e+01
8.422852e-01	-6.902966e+01
-5.566406e+00	-6.877026e+01
-6.835938e-01	-6.895337e+01
2.062988e+00	-6.909070e+01
3.588867e+00	-6.892285e+01
-4.650879e+00	-6.880078e+01
-4.040527e+00	-6.892285e+01
3.894043e+00	-6.922803e+01
-9.887695e-01	-6.887708e+01
-2.209473e+00	-6.877026e+01
-3.430176e+00	-6.909070e+01
3.283691e+00	-6.909070e+01
4.809570e+00	-6.904492e+01
-6.835938e-01	-6.881604e+01
-3.784180e-01	-6.875500e+01
-1.599121e+00	-6.884656e+01
5.371094e-01	-6.869397e+01
3.283691e+00	-6.892285e+01
2.062988e+00	-6.916699e+01
2.673340e+00	-6.896863e+01
-3.430176e+00	-6.895337e+01
-6.481934e+00	-6.873975e+01
2.319336e-01	-6.863293e+01
2.368164e+00	-6.901440e+01
-7.324219e-02	-6.909070e+01
-3.430176e+00	-6.886182e+01
-3.430176e+00	-6.877026e+01
-2.819824e+00	-6.864819e+01
-1.904297e+00	-6.870923e+01
2.062988e+00	-6.873975e+01
2.673340e+00	-6.896863e+01
2.978516e+00	-6.893811e+01
2.978516e+00	-6.887708e+01
4.504395e+00	-6.889233e+01
2.673340e+00	-6.904492e+01
2.978516e+00	-6.901440e+01
3.283691e+00	-6.890759e+01
2.978516e+00	-6.898389e+01
4.199219e+00	-6.886182e+01
3.894043e+00	-6.896863e+01
3.588867e+00	-6.892285e+01
8.422852e-01	-6.901440e+01
1.757813e+00	-6.890759e+01
5.371094e-01	-6.872449e+01
2.319336e-01	-6.855664e+01
-7.324219e-02	-6.851086e+01
-1.904297e+00	-6.855664e+01
-3.430176e+00	-6.849561e+01
-6.176758e+00	-6.864819e+01
-4.650879e+00	-6.863293e+01
-5.261230e+00	-6.869397e+01
-2.819824e+00	-6.886182e+01
-6.835938e-01	-6.893811e+01
2.062988e+00	-6.887708e+01
2.673340e+00	-6.889233e+01
2.673340e+00	-6.875500e+01
-3.784180e-01	-6.860242e+01
-3.430176e+00	-6.849561e+01
-4.040527e+00	-6.852612e+01
-3.735352e+00	-6.861768e+01
-5.566406e+00	-6.878552e+01
-1.904297e+00	-6.877026e+01
2.062988e+00	-6.881604e+01
3.894043e+00	-6.883130e+01
8.422852e-01	-6.864819e+01
-2.514648e+00	-6.851086e+01
-4.345703e+00	-6.841931e+01
-4.345703e+00	-6.858716e+01
-3.125000e+00	-6.870923e+01
8.422852e-01	-6.878552e+01
3.283691e+00	-6.875500e+01
2.319336e-01	-6.858716e+01
-4.956055e+00	-6.849561e+01
-5.871582e+00	-6.855664e+01
-3.125000e+00	-6.875500e+01
3.588867e+00	-6.881604e+01
1.147461e+00	-6.869397e+01
-1.599121e+00	-6.828198e+01
-5.566406e+00	-6.846509e+01
-3.125000e+00	-6.870923e+01
3.588867e+00	-6.889233e+01
-7.324219e-02	-6.852612e+01
-3.430176e+00	-6.834302e+01
-5.261230e+00	-6.872449e+01
3.588867e+00	-6.870923e+01
-7.324219e-02	-6.855664e+01
-3.125000e+00	-6.829724e+01
-4.345703e+00	-6.858716e+01
2.062988e+00	-6.875500e+01
-7.324219e-02	-6.844983e+01
-5.566406e+00	-6.834302e+01
-6.835938e-01	-6.869397e+01
3.894043e+00	-6.860242e+01
-1.293945e+00	-6.828198e+01
-4.956055e+00	-6.843457e+01
-3.735352e+00	-6.863293e+01
5.371094e-01	-6.864819e+01
1.757813e+00	-6.870923e+01
3.588867e+00	-6.863293e+01
4.199219e+00	-6.867871e+01
2.319336e-01	-6.866345e+01
-1.904297e+00	-6.854138e+01
-6.176758e+00	-6.844983e+01
-2.819824e+00	-6.823621e+01
5.371094e-01	-6.843457e+01
2.368164e+00	-6.861768e+01
-2.514648e+00	-6.855664e+01
-2.819824e+00	-6.840405e+01
-2.209473e+00	-6.812939e+01
-7.324219e-02	-6.834302e+01
2.978516e+00	-6.854138e+01
2.062988e+00	-6.858716e+01
2.319336e-01	-6.857190e+01
-3.125000e+00	-6.863293e+01
-2.514648e+00	-6.852612e+01
-3.735352e+00	-6.843457e+01
-3.125000e+00	-6.843457e+01
-5.261230e+00	-6.840405e+01
-4.650879e+00	-6.831250e+01
-3.735352e+00	-6.835828e+01
-4.345703e+00	-6.840405e+01
-1.904297e+00	-6.832776e+01
-3.430176e+00	-6.841931e+01
-2.514648e+00	-6.844983e+01
-4.345703e+00	-6.844983e+01
-4.345703e+00	-6.841931e+01
-2.819824e+00	-6.848035e+01
-3.430176e+00	-6.860242e+01
-7.324219e-02	-6.858716e+01
1.757813e+00	-6.861768e+01
4.504395e+00	-6.854138e+01
5.419922e+00	-6.852612e+01
5.114746e+00	-6.848035e+01
1.757813e+00	-6.834302e+01
2.319336e-01	-6.820569e+01
-2.819824e+00	-6.825146e+01
-2.209473e+00	-6.808362e+01
-6.787109e+00	-6.832776e+01
-2.819824e+00	-6.835828e+01
-2.209473e+00	-6.832776e+01
8.422852e-01	-6.840405e+01
1.452637e+00	-6.848035e+01
3.283691e+00	-6.841931e+01
2.978516e+00	-6.838879e+01
-1.293945e+00	-6.819043e+01
-3.784180e-01	-6.796155e+01
-3.430176e+00	-6.815991e+01
-4.956055e+00	-6.835828e+01
-3.430176e+00	-6.835828e+01
8.422852e-01	-6.848035e+01
5.114746e+00	-6.848035e+01
3.283691e+00	-6.835828e+01
-9.887695e-01	-6.823621e+01
-4.040527e+00	-6.811414e+01
-4.345703e+00	-6.828198e+01
-6.835938e-01	-6.837354e+01
1.757813e+00	-6.841931e+01
3.894043e+00	-6.820569e+01
2.319336e-01	-6.808362e+01
-6.787109e+00	-6.815991e+01
-2.819824e+00	-6.825146e+01
4.199219e+00	-6.857190e+01
2.978516e+00	-6.834302e+01
-9.887695e-01	-6.803784e+01
-5.566406e+00	-6.812939e+01
-6.835938e-01	-6.834302e+01
4.199219e+00	-6.835828e+01
8.422852e-01	-6.800732e+01
-7.702637e+00	-6.820569e+01
-1.293945e+00	-6.837354e+01
2.062988e+00	-6.849561e+01
2.062988e+00	-6.799207e+01
-4.650879e+00	-6.819043e+01
-1.599121e+00	-6.837354e+01
6.640625e+00	-6.828198e+01
-3.735352e+00	-6.808362e+01
-3.430176e+00	-6.831250e+01
5.371094e-01	-6.864819e+01
3.283691e+00	-6.832776e+01
2.673340e+00	-6.819043e+01
-2.209473e+00	-6.812939e+01
-1.904297e+00	-6.794629e+01
-4.345703e+00	-6.828198e+01
-2.819824e+00	-6.809888e+01
2.062988e+00	-6.803784e+01
1.757813e+00	-6.848035e+01
2.062988e+00	-6.848035e+01
-3.784180e-01	-6.829724e+01
-5.261230e+00	-6.832776e+01
-3.125000e+00	-6.812939e+01
3.588867e+00	-6.829724e+01
8.422852e-01	-6.863293e+01
-3.735352e+00	-6.841931e+01
-2.819824e+00	-6.823621e+01
-3.430176e+00	-6.828198e+01
-5.261230e+00	-6.820569e+01
-3.125000e+00	-6.811414e+01
-9.887695e-01	-6.809888e+01
5.371094e-01	-6.828198e+01
-9.887695e-01	-6.835828e+01
2.978516e+00	-6.825146e+01
1.452637e+00	-6.835828e+01
3.283691e+00	-6.828198e+01
1.147461e+00	-6.846509e+01
-1.293945e+00	-6.828198e+01
-1.293945e+00	-6.828198e+01
-9.887695e-01	-6.820569e+01
-3.784180e-01	-6.823621e+01
-1.904297e+00	-6.814465e+01
-2.819824e+00	-6.817517e+01
-4.956055e+00	-6.825146e+01
-5.871582e+00	-6.828198e+01
-6.176758e+00	-6.835828e+01
-4.345703e+00	-6.843457e+01
-3.430176e+00	-6.854138e+01
-1.293945e+00	-6.861768e+01
5.371094e-01	-6.869397e+01
2.368164e+00	-6.864819e+01
3.894043e+00	-6.855664e+01
1.757813e+00	-6.841931e+01
-1.904297e+00	-6.832776e+01
-2.819824e+00	-6.823621e+01
-4.956055e+00	-6.829724e+01
-4.956055e+00	-6.835828e+01
-6.481934e+00	-6.858716e+01
-9.887695e-01	-6.857190e+01
1.452637e+00	-6.873975e+01
5.419922e+00	-6.852612e+01
2.673340e+00	-6.848035e+01
-9.887695e-01	-6.832776e+01
-2.819824e+00	-6.825146e+01
-5.871582e+00	-6.838879e+01
-3.430176e+00	-6.846509e+01
-9.887695e-01	-6.861768e+01
2.368164e+00	-6.877026e+01
2.978516e+00	-6.870923e+01
-2.209473e+00	-6.831250e+01
-3.735352e+00	-6.819043e+01
-3.735352e+00	-6.832776e+01
-2.819824e+00	-6.860242e+01
2.673340e+00	-6.877026e+01
1.452637e+00	-6.864819e+01
-1.599121e+00	-6.819043e+01
-3.125000e+00	-6.832776e+01
-4.956055e+00	-6.858716e+01
1.452637e+00	-6.861768e+01
2.062988e+00	-6.846509e+01
-3.735352e+00	-6.826672e+01
-5.261230e+00	-6.846509e+01
5.371094e-01	-6.860242e+01
5.419922e+00	-6.864819e+01
-6.835938e-01	-6.819043e+01
-5.566406e+00	-6.843457e+01
-1.904297e+00	-6.855664e+01
3.283691e+00	-6.863293e+01
-1.599121e+00	-6.823621e+01
-5.261230e+00	-6.843457e+01
-3.784180e-01	-6.872449e+01
3.588867e+00	-6.849561e+01
-4.345703e+00	-6.822095e+01
-3.735352e+00	-6.838879e+01
5.371094e-01	-6.854138e+01
1.452637e+00	-6.864819e+01
5.725098e+00	-6.849561e+01
2.368164e+00	-6.855664e+01
2.673340e+00	-6.841931e+01
3.283691e+00	-6.858716e+01
2.673340e+00	-6.863293e+01
2.062988e+00	-6.851086e+01
-1.599121e+00	-6.844983e+01
-4.956055e+00	-6.832776e+01
-7.324219e-02	-6.832776e+01
4.199219e+00	-6.864819e+01
-2.209473e+00	-6.863293e+01
-2.209473e+00	-6.835828e+01
-1.293945e+00	-6.831250e+01
-2.209473e+00	-6.834302e+01
3.894043e+00	-6.843457e+01
4.199219e+00	-6.867871e+01
1.757813e+00	-6.870923e+01
-2.514648e+00	-6.861768e+01
-7.324219e-02	-6.852612e+01
-2.514648e+00	-6.861768e+01
-3.125000e+00	-6.846509e+01
-5.261230e+00	-6.846509e+01
-3.430176e+00	-6.841931e+01
-4.956055e+00	-6.843457e+01
-4.040527e+00	-6.846509e+01
-3.430176e+00	-6.846509e+01
-1.904297e+00	-6.852612e+01
-3.125000e+00	-6.852612e+01
-2.209473e+00	-6.854138e+01
-3.430176e+00	-6.863293e+01
-1.599121e+00	-6.866345e+01
-7.324219e-02	-6.880078e+01
2.062988e+00	-6.875500e+01
2.978516e+00	-6.870923e+01
3.588867e+00	-6.873975e+01
6.640625e+00	-6.860242e+01
2.062988e+00	-6.857190e+01
2.319336e-01	-6.837354e+01
-9.887695e-01	-6.831250e+01
-3.125000e+00	-6.834302e+01
-3.735352e+00	-6.831250e+01
-4.345703e+00	-6.851086e+01
-2.819824e+00	-6.855664e+01
-1.904297e+00	-6.869397e+01
3.283691e+00	-6.870923e+01
4.199219e+00	-6.869397e+01
2.062988e+00	-6.864819e+01
5.371094e-01	-6.828198e+01
-2.514648e+00	-6.840405e+01
-6.176758e+00	-6.861768e+01
-7.324219e-02	-6.873975e+01
4.809570e+00	-6.880078e+01
2.368164e+00	-6.861768e+01
-2.209473e+00	-6.829724e+01
-3.735352e+00	-6.841931e+01
-3.125000e+00	-6.875500e+01
3.283691e+00	-6.884656e+01
3.283691e+00	-6.872449e+01
-1.599121e+00	-6.844983e+01
-6.176758e+00	-6.848035e+01
2.319336e-01	-6.863293e+01
5.114746e+00	-6.867871e+01
2.319336e-01	-6.860242e+01
-3.735352e+00	-6.837354e+01
-4.345703e+00	-6.866345e+01
1.757813e+00	-6.887708e+01
3.894043e+00	-6.851086e+01
-4.650879e+00	-6.844983e+01
-1.599121e+00	-6.855664e+01
2.062988e+00	-6.883130e+01
2.368164e+00	-6.846509e+01
-5.261230e+00	-6.843457e+01
-2.209473e+00	-6.867871e+01
3.894043e+00	-6.889233e+01
-7.324219e-02	-6.831250e+01
-3.125000e+00	-6.857190e+01
2.319336e-01	-6.886182e+01
3.283691e+00	-6.829724e+01
-4.650879e+00	-6.840405e+01
-6.835938e-01	-6.867871e+01
3.283691e+00	-6.877026e+01
-2.819824e+00	-6.837354e+01
-2.819824e+00	-6.829724e+01
-4.345703e+00	-6.866345e+01
-1.293945e+00	-6.867871e+01
2.319336e-01	-6.860242e+01
-3.125000e+00	-6.873975e+01
-2.514648e+00	-6.867871e+01
-3.735352e+00	-6.863293e+01
-6.481934e+00	-6.855664e+01
-2.819824e+00	-6.837354e+01
1.452637e+00	-6.860242e+01
2.368164e+00	-6.870923e+01
-3.784180e-01	-6.864819e+01
-3.735352e+00	-6.855664e+01
-5.566406e+00	-6.848035e+01
-1.293945e+00	-6.832776e+01
-3.784180e-01	-6.860242e+01
1.757813e+00	-6.872449e+01
3.588867e+00	-6.864819e+01
4.809570e+00	-6.866345e+01
2.978516e+00	-6.878552e+01
2.978516e+00	-6.875500e+01
2.062988e+00	-6.878552e+01
2.978516e+00	-6.883130e+01
3.588867e+00	-6.881604e+01
2.368164e+00	-6.870923e+01
5.419922e+00	-6.870923e+01
2.368164e+00	-6.869397e+01
2.978516e+00	-6.858716e+01
5.371094e-01	-6.858716e+01
-3.784180e-01	-6.844983e+01
-1.293945e+00	-6.843457e+01
-2.819824e+00	-6.838879e+01
-4.650879e+00	-6.844983e+01
-3.735352e+00	-6.846509e+01
-4.345703e+00	-6.867871e+01
-2.819824e+00	-6.866345e+01
-2.819824e+00	-6.884656e+01
1.452637e+00	-6.886182e+01
2.673340e+00	-6.880078e+01
2.368164e+00	-6.881604e+01
1.147461e+00	-6.852612e+01
-2.209473e+00	-6.846509e+01
-3.430176e+00	-6.838879e+01
-4.650879e+00	-6.851086e+01
-4.345703e+00	-6.869397e+01
-9.887695e-01	-6.880078e+01
2.368164e+00	-6.889233e+01
3.283691e+00	-6.869397e+01
5.371094e-01	-6.864819e+01
-1.904297e+00	-6.852612e+01
-3.735352e+00	-6.838879e+01
-4.040527e+00	-6.855664e+01
-2.819824e+00	-6.864819e+01
1.147461e+00	-6.886182e+01
3.894043e+00	-6.873975e+01
-1.293945e+00	-6.848035e+01
-2.819824e+00	-6.835828e+01
-4.345703e+00	-6.854138e+01
-1.904297e+00	-6.863293e+01
2.673340e+00	-6.877026e+01
3.894043e+00	-6.864819e+01
-1.904297e+00	-6.848035e+01
-6.481934e+00	-6.849561e+01
-4.650879e+00	-6.875500e+01
4.199219e+00	-6.886182e+01
1.452637e+00	-6.870923e+01
-1.904297e+00	-6.826672e+01
-3.430176e+00	-6.857190e+01
5.371094e-01	-6.873975e+01
2.062988e+00	-6.869397e+01
-3.430176e+00	-6.831250e+01
-3.735352e+00	-6.861768e+01
1.757813e+00	-6.875500e+01
2.978516e+00	-6.858716e+01
-4.040527e+00	-6.841931e+01
-6.835938e-01	-6.860242e+01
8.422852e-01	-6.886182e+01
-1.599121e+00	-6.828198e+01
-4.956055e+00	-6.866345e+01
2.978516e+00	-6.880078e+01
1.147461e+00	-6.844983e+01
-7.702637e+00	-6.852612e+01
1.452637e+00	-6.866345e+01
3.283691e+00	-6.889233e+01
1.452637e+00	-6.861768e+01
2.673340e+00	-6.837354e+01
-9.887695e-01	-6.844983e+01
-2.209473e+00	-6.832776e+01
5.371094e-01	-6.855664e+01
1.147461e+00	-6.855664e+01
3.894043e+00	-6.869397e+01
3.283691e+00	-6.883130e+01
-3.125000e+00	-6.870923e+01
-3.735352e+00	-6.846509e+01
2.319336e-01	-6.848035e+01
5.371094e-01	-6.875500e+01
2.978516e+00	-6.878552e+01
1.147461e+00	-6.881604e+01
-5.261230e+00	-6.880078e+01
-4.345703e+00	-6.849561e+01
-2.209473e+00	-6.846509e+01
-4.040527e+00	-6.852612e+01
-4.345703e+00	-6.860242e+01
-1.904297e+00	-6.846509e+01
-1.599121e+00	-6.851086e+01
-1.599121e+00	-6.846509e+01
-1.599121e+00	-6.852612e+01
-3.784180e-01	-6.846509e+01
-1.293945e+00	-6.851086e+01
-9.887695e-01	-6.849561e+01
-3.784180e-01	-6.838879e+01
-3.735352e+00	-6.849561e+01
-3.430176e+00	-6.838879e+01
-4.040527e+00	-6.834302e+01
-2.514648e+00	-6.844983e+01
-3.735352e+00	-6.848035e+01
-2.209473e+00	-6.844983e+01
-3.735352e+00	-6.848035e+01
-4.040527e+00	-6.840405e+01
-4.040527e+00	-6.849561e+01
-4.345703e+00	-6.848035e+01
-4.956055e+00	-6.858716e+01
-5.261230e+00	-6.866345e+01
-3.735352e+00	-6.867871e+01
-2.209473e+00	-6.867871e+01
-1.904297e+00	-6.881604e+01
2.978516e+00	-6.873975e+01
1.452637e+00	-6.881604e+01
3.894043e+00	-6.875500e+01
5.725098e+00	-6.878552e+01
2.673340e+00	-6.873975e+01
1.757813e+00	-6.858716e+01
-3.125000e+00	-6.858716e+01
-1.599121e+00	-6.831250e+01
-2.209473e+00	-6.849561e+01
-3.735352e+00	-6.861768e+01
-3.735352e+00	-6.867871e+01
5.371094e-01	-6.881604e+01
4.199219e+00	-6.878552e+01
3.894043e+00	-6.869397e+01
2.062988e+00	-6.846509e+01
-1.599121e+00	-6.846509e+01
-4.650879e+00	-6.860242e+01
-4.345703e+00	-6.869397e+01
-1.904297e+00	-6.875500e+01
4.199219e+00	-6.875500e+01
2.978516e+00	-6.848035e+01
-3.125000e+00	-6.846509e+01
-5.871582e+00	-6.857190e+01
-7.324219e-02	-6.867871e+01
3.283691e+00	-6.890759e+01
1.452637e+00	-6.846509e+01
-1.599121e+00	-6.828198e+01
-4.956055e+00	-6.849561e+01
8.422852e-01	-6.887708e+01
2.978516e+00	-6.863293e+01
-2.209473e+00	-6.841931e+01
-4.040527e+00	-6.848035e+01
2.368164e+00	-6.877026e+01
2.062988e+00	-6.857190e+01
-2.514648e+00	-6.826672e+01
-6.481934e+00	-6.858716e+01
2.978516e+00	-6.869397e+01
8.422852e-01	-6.849561e+01
-5.261230e+00	-6.831250e+01
-2.514648e+00	-6.866345e+01
2.978516e+00	-6.873975e+01
5.114746e+00	-6.854138e+01
1.452637e+00	-6.854138e+01
-1.904297e+00	-6.849561e+01
2.062988e+00	-6.834302e+01
8.422852e-01	-6.844983e+01
1.452637e+00	-6.860242e+01
5.419922e+00	-6.866345e+01
-3.784180e-01	-6.880078e+01
-3.430176e+00	-6.848035e+01
-2.819824e+00	-6.823621e+01
-2.209473e+00	-6.857190e+01
3.588867e+00	-6.863293e+01
2.319336e-01	-6.872449e+01
-4.956055e+00	-6.869397e+01
-3.430176e+00	-6.826672e+01
-9.887695e-01	-6.826672e+01
-9.887695e-01	-6.837354e+01
-2.209473e+00	-6.852612e+01
3.283691e+00	-6.840405e+01
3.283691e+00	-6.857190e+01
2.978516e+00	-6.870923e+01
3.894043e+00	-6.857190e+01
6.030273e+00	-6.860242e+01
3.283691e+00	-6.880078e+01
3.283691e+00	-6.869397e+01
3.894043e+00	-6.867871e+01
1.757813e+00	-6.869397e+01
1.452637e+00	-6.861768e+01
2.062988e+00	-6.849561e+01
1.452637e+00	-6.840405e+01
1.452637e+00	-6.840405e+01
-1.293945e+00	-6.843457e+01
-3.735352e+00	-6.832776e+01
-4.345703e+00	-6.828198e+01
-4.650879e+00	-6.826672e+01
-4.040527e+00	-6.835828e+01
-3.735352e+00	-6.841931e+01
-4.345703e+00	-6.855664e+01
-1.599121e+00	-6.857190e+01
5.371094e-01	-6.861768e+01
1.452637e+00	-6.866345e+01
5.419922e+00	-6.857190e+01
1.757813e+00	-6.855664e+01
8.422852e-01	-6.834302e+01
-2.514648e+00	-6.823621e+01
-4.040527e+00	-6.832776e+01
-5.566406e+00	-6.834302e+01
-3.430176e+00	-6.849561e+01
-3.430176e+00	-6.860242e+01
5.371094e-01	-6.860242e+01
3.283691e+00	-6.869397e+01
3.588867e+00	-6.858716e+01
-1.599121e+00	-6.843457e+01
-3.125000e+00	-6.835828e+01
-3.430176e+00	-6.828198e+01
-3.735352e+00	-6.849561e+01
-4.040527e+00	-6.864819e+01
1.757813e+00	-6.866345e+01
3.588867e+00	-6.857190e+01
-3.784180e-01	-6.829724e+01
-2.819824e+00	-6.819043e+01
-4.345703e+00	-6.828198e+01
-1.599121e+00	-6.866345e+01
5.371094e-01	-6.864819e+01
3.588867e+00	-6.852612e+01
-1.293945e+00	-6.823621e+01
-6.481934e+00	-6.829724e+01
-2.819824e+00	-6.860242e+01
3.588867e+00	-6.860242e+01
1.757813e+00	-6.837354e+01
-3.430176e+00	-6.815991e+01
-4.345703e+00	-6.852612e+01
2.062988e+00	-6.863293e+01
2.368164e+00	-6.829724e+01
-5.871582e+00	-6.826672e+01
-3.735352e+00	-6.843457e+01
2.062988e+00	-6.866345e+01
-3.784180e-01	-6.817517e+01
-4.650879e+00	-6.828198e+01
-9.887695e-01	-6.858716e+01
4.809570e+00	-6.843457e+01
-2.819824e+00	-6.811414e+01
-4.040527e+00	-6.817517e+01
-3.125000e+00	-6.851086e+01
-3.784180e-01	-6.854138e+01
2.978516e+00	-6.855664e+01
4.504395e+00	-6.863293e+01
2.978516e+00	-6.843457e+01
2.062988e+00	-6.848035e+01
-4.040527e+00	-6.841931e+01
-3.430176e+00	-6.806836e+01
-1.904297e+00	-6.817517e+01
-1.293945e+00	-6.840405e+01
3.894043e+00	-6.838879e+01
-1.293945e+00	-6.840405e+01
-4.650879e+00	-6.823621e+01
-2.209473e+00	-6.796155e+01
2.062988e+00	-6.819043e+01
2.978516e+00	-6.838879e+01
8.422852e-01	-6.846509e+01
1.757813e+00	-6.826672e+01
-1.904297e+00	-6.837354e+01
-3.430176e+00	-6.828198e+01
-3.735352e+00	-6.825146e+01
-1.904297e+00	-6.802258e+01
-3.430176e+00	-6.815991e+01
-5.566406e+00	-6.814465e+01
-4.650879e+00	-6.814465e+01
-6.787109e+00	-6.814465e+01
-4.040527e+00	-6.800732e+01
-3.735352e+00	-6.806836e+01
-3.125000e+00	-6.806836e+01
-5.261230e+00	-6.823621e+01
-5.566406e+00	-6.822095e+01
-2.819824e+00	-6.814465e+01
-2.819824e+00	-6.820569e+01
2.319336e-01	-6.823621e+01
1.147461e+00	-6.832776e+01
2.673340e+00	-6.831250e+01
4.199219e+00	-6.826672e+01
3.283691e+00	-6.829724e+01
5.114746e+00	-6.809888e+01
1.757813e+00	-6.808362e+01
-6.835938e-01	-6.796155e+01
-3.784180e-01	-6.777844e+01
-3.125000e+00	-6.790051e+01
-4.345703e+00	-6.794629e+01
-4.650879e+00	-6.800732e+01
-3.735352e+00	-6.809888e+01
-6.835938e-01	-6.809888e+01
1.757813e+00	-6.825146e+01
4.199219e+00	-6.815991e+01
3.588867e+00	-6.812939e+01
1.757813e+00	-6.794629e+01
-2.819824e+00	-6.791577e+01
-2.514648e+00	-6.774792e+01
-2.209473e+00	-6.785474e+01
-2.209473e+00	-6.805310e+01
5.371094e-01	-6.820569e+01
2.673340e+00	-6.819043e+01
2.673340e+00	-6.808362e+01
-6.835938e-01	-6.788525e+01
-1.293945e+00	-6.767163e+01
-2.209473e+00	-6.782422e+01
-2.514648e+00	-6.805310e+01
3.894043e+00	-6.808362e+01
1.757813e+00	-6.806836e+01
1.452637e+00	-6.770215e+01
-2.819824e+00	-6.771741e+01
-4.040527e+00	-6.785474e+01
3.283691e+00	-6.809888e+01
5.114746e+00	-6.806836e+01
-7.324219e-02	-6.774792e+01
-4.956055e+00	-6.774792e+01
-1.904297e+00	-6.803784e+01
2.062988e+00	-6.815991e+01
1.452637e+00	-6.773267e+01
-5.261230e+00	-6.773267e+01
-1.904297e+00	-6.803784e+01
3.894043e+00	-6.817517e+01
-6.835938e-01	-6.764111e+01
-5.261230e+00	-6.779370e+01
-6.835938e-01	-6.805310e+01
6.640625e+00	-6.788525e+01
-4.345703e+00	-6.771741e+01
-4.956055e+00	-6.787000e+01
2.319336e-01	-6.805310e+01
3.283691e+00	-6.802258e+01
6.335449e+00	-6.797681e+01
2.978516e+00	-6.802258e+01
2.673340e+00	-6.794629e+01
3.588867e+00	-6.799207e+01
1.147461e+00	-6.814465e+01
-1.599121e+00	-6.790051e+01
-3.735352e+00	-6.788525e+01
-3.125000e+00	-6.771741e+01
1.452637e+00	-6.770215e+01
4.199219e+00	-6.803784e+01
-2.819824e+00	-6.796155e+01
-4.345703e+00	-6.777844e+01
-3.125000e+00	-6.770215e+01
-3.430176e+00	-6.773267e+01
1.147461e+00	-6.776318e+01
4.199219e+00	-6.787000e+01
3.283691e+00	-6.800732e+01
2.062988e+00	-6.791577e+01
2.978516e+00	-6.793103e+01
3.283691e+00	-6.796155e+01
8.422852e-01	-6.811414e+01
8.422852e-01	-6.797681e+01
2.978516e+00	-6.793103e+01
3.588867e+00	-6.802258e+01
2.062988e+00	-6.793103e+01
2.978516e+00	-6.797681e+01
2.978516e+00	-6.794629e+01
2.368164e+00	-6.802258e+01
3.588867e+00	-6.797681e+01
2.062988e+00	-6.793103e+01
2.368164e+00	-6.780896e+01
2.319336e-01	-6.767163e+01
-9.887695e-01	-6.767163e+01
-2.514648e+00	-6.758008e+01
-5.871582e+00	-6.764111e+01
-4.040527e+00	-6.762585e+01
-6.176758e+00	-6.773267e+01
-3.735352e+00	-6.780896e+01
-2.819824e+00	-6.794629e+01
-3.784180e-01	-6.796155e+01
1.757813e+00	-6.793103e+01
3.283691e+00	-6.797681e+01
2.673340e+00	-6.791577e+01
2.319336e-01	-6.776318e+01
-2.514648e+00	-6.765637e+01
-2.514648e+00	-6.753430e+01
-5.566406e+00	-6.768689e+01
-3.735352e+00	-6.773267e+01
-1.599121e+00	-6.791577e+01
5.371094e-01	-6.800732e+01
3.283691e+00	-6.797681e+01
3.588867e+00	-6.782422e+01
-7.324219e-02	-6.770215e+01
-2.514648e+00	-6.759534e+01
-5.261230e+00	-6.768689e+01
-2.819824e+00	-6.783948e+01
2.319336e-01	-6.791577e+01
4.199219e+00	-6.793103e+01
4.199219e+00	-6.785474e+01
-2.209473e+00	-6.764111e+01
-5.871582e+00	-6.777844e+01
-4.040527e+00	-6.783948e+01
1.147461e+00	-6.796155e+01
3.894043e+00	-6.800732e+01
-3.784180e-01	-6.768689e+01
-4.040527e+00	-6.762585e+01
-3.735352e+00	-6.785474e+01
1.452637e+00	-6.815991e+01
2.062988e+00	-6.788525e+01
-3.430176e+00	-6.759534e+01
-4.650879e+00	-6.791577e+01
3.283691e+00	-6.803784e+01
2.978516e+00	-6.787000e+01
-2.514648e+00	-6.753430e+01
-6.481934e+00	-6.793103e+01
3.588867e+00	-6.802258e+01
5.371094e-01	-6.773267e+01
-4.345703e+00	-6.762585e+01
-1.599121e+00	-6.800732e+01
3.588867e+00	-6.799207e+01
8.422852e-01	-6.747327e+01
-6.176758e+00	-6.774792e+01
-5.871582e+00	-6.788525e+01
-1.599121e+00	-6.790051e+01
-3.125000e+00	-6.809888e+01
1.147461e+00	-6.794629e+01
8.422852e-01	-6.796155e+01
-4.956055e+00	-6.799207e+01
-2.819824e+00	-6.770215e+01
-9.887695e-01	-6.761060e+01
-3.784180e-01	-6.777844e+01
3.894043e+00	-6.797681e+01
-1.599121e+00	-6.800732e+01
-6.787109e+00	-6.788525e+01
-7.324219e-02	-6.758008e+01
1.147461e+00	-6.796155e+01
2.978516e+00	-6.799207e+01
2.673340e+00	-6.788525e+01
1.147461e+00	-6.800732e+01
-3.125000e+00	-6.799207e+01
-2.819824e+00	-6.782422e+01
-3.735352e+00	-6.782422e+01
-5.261230e+00	-6.796155e+01
-3.735352e+00	-6.782422e+01
-4.956055e+00	-6.771741e+01
-3.430176e+00	-6.764111e+01
-3.125000e+00	-6.768689e+01
-4.650879e+00	-6.770215e+01
-5.566406e+00	-6.776318e+01
-2.819824e+00	-6.771741e+01
-2.514648e+00	-6.779370e+01
-2.209473e+00	-6.782422e+01
-3.735352e+00	-6.799207e+01
-2.819824e+00	-6.785474e+01
-2.514648e+00	-6.800732e+01
-3.784180e-01	-6.794629e+01
1.147461e+00	-6.808362e+01
3.283691e+00	-6.802258e+01
4.199219e+00	-6.808362e+01
4.809570e+00	-6.808362e+01
4.504395e+00	-6.793103e+01
1.757813e+00	-6.780896e+01
-6.835938e-01	-6.770215e+01
-3.430176e+00	-6.765637e+01
-1.599121e+00	-6.765637e+01
-6.176758e+00	-6.787000e+01
-3.430176e+00	-6.780896e+01
-2.209473e+00	-6.800732e+01
2.368164e+00	-6.796155e+01
2.673340e+00	-6.808362e+01
2.978516e+00	-6.808362e+01
3.588867e+00	-6.783948e+01
-7.324219e-02	-6.773267e+01
-1.599121e+00	-6.764111e+01
-3.735352e+00	-6.771741e+01
-2.209473e+00	-6.780896e+01
-7.324219e-02	-6.794629e+01
2.062988e+00	-6.806836e+01
4.199219e+00	-6.797681e+01
1.147461e+00	-6.783948e+01
-1.904297e+00	-6.762585e+01
-1.904297e+00	-6.767163e+01
-4.650879e+00	-6.797681e+01
1.147461e+00	-6.805310e+01
3.283691e+00	-6.809888e+01
2.368164e+00	-6.773267e+01
-2.209473e+00	-6.759534e+01
-3.430176e+00	-6.776318e+01
-7.324219e-02	-6.791577e+01
1.757813e+00	-6.811414e+01
2.062988e+00	-6.785474e+01
-4.040527e+00	-6.761060e+01
-1.904297e+00	-6.785474e+01
1.757813e+00	-6.803784e+01
2.978516e+00	-6.796155e+01
-1.904297e+00	-6.761060e+01
-4.040527e+00	-6.790051e+01
2.062988e+00	-6.800732e+01
2.368164e+00	-6.787000e+01
-4.650879e+00	-6.767163e+01
-1.599121e+00	-6.787000e+01
4.809570e+00	-6.800732e+01
-9.887695e-01	-6.767163e+01
-4.650879e+00	-6.776318e+01
-2.819824e+00	-6.800732e+01
2.062988e+00	-6.802258e+01
5.114746e+00	-6.800732e+01
2.673340e+00	-6.796155e+01
2.368164e+00	-6.800732e+01
3.894043e+00	-6.797681e+01
5.725098e+00	-6.796155e+01
1.757813e+00	-6.817517e+01
-1.904297e+00	-6.811414e+01
-4.040527e+00	-6.796155e+01
-4.040527e+00	-6.787000e+01
1.452637e+00	-6.790051e+01
4.199219e+00	-6.812939e+01
-1.599121e+00	-6.812939e+01
-4.345703e+00	-6.782422e+01
-3.430176e+00	-6.770215e+01
-2.209473e+00	-6.776318e+01
-3.125000e+00	-6.790051e+01
4.504395e+00	-6.788525e+01
4.504395e+00	-6.802258e+01
2.368164e+00	-6.820569e+01
2.062988e+00	-6.802258e+01
5.114746e+00	-6.799207e+01
3.894043e+00	-6.819043e+01
1.147461e+00	-6.819043e+01
1.147461e+00	-6.820569e+01
3.894043e+00	-6.803784e+01
2.673340e+00	-6.814465e+01
4.199219e+00	-6.814465e+01
1.147461e+00	-6.815991e+01
2.368164e+00	-6.800732e+01
2.978516e+00	-6.793103e+01
8.422852e-01	-6.788525e+01
-6.835938e-01	-6.790051e+01
-3.735352e+00	-6.780896e+01
-3.735352e+00	-6.780896e+01
-1.904297e+00	-6.774792e+01
-4.956055e+00	-6.793103e+01
-5.261230e+00	-6.799207e+01
-4.956055e+00	-6.809888e+01
-2.209473e+00	-6.811414e+01
1.757813e+00	-6.820569e+01
2.368164e+00	-6.823621e+01
3.588867e+00	-6.815991e+01
3.894043e+00	-6.805310e+01
-1.599121e+00	-6.791577e+01
-1.599121e+00	-6.776318e+01
-4.650879e+00	-6.790051e+01
-5.261230e+00	-6.799207e+01
-4.650879e+00	-6.811414e+01
-3.735352e+00	-6.815991e+01
3.283691e+00	-6.819043e+01
4.199219e+00	-6.819043e+01
3.588867e+00	-6.806836e+01
-1.293945e+00	-6.793103e+01
-3.430176e+00	-6.779370e+01
-3.430176e+00	-6.793103e+01
-4.040527e+00	-6.806836e+01
-9.887695e-01	-6.828198e+01
3.283691e+00	-6.828198e+01
3.588867e+00	-6.812939e+01
-7.324219e-02	-6.783948e+01
-4.650879e+00	-6.783948e+01
-3.735352e+00	-6.811414e+01
-1.904297e+00	-6.829724e+01
3.588867e+00	-6.831250e+01
2.319336e-01	-6.793103e+01
-3.430176e+00	-6.774792e+01
-3.735352e+00	-6.814465e+01
1.452637e+00	-6.812939e+01
4.809570e+00	-6.806836e+01
-3.430176e+00	-6.779370e+01
-4.650879e+00	-6.797681e+01
-6.835938e-01	-6.815991e+01
3.894043e+00	-6.820569e+01
-2.819824e+00	-6.783948e+01
-4.345703e+00	-6.808362e+01
1.452637e+00	-6.826672e+01
3.894043e+00	-6.793103e+01
-4.040527e+00	-6.783948e+01
-4.345703e+00	-6.815991e+01
3.588867e+00	-6.828198e+01
-6.835938e-01	-6.796155e+01
-3.735352e+00	-6.793103e+01
-2.514648e+00	-6.819043e+01
-1.599121e+00	-6.817517e+01
3.588867e+00	-6.808362e+01
2.368164e+00	-6.828198e+01
2.319336e-01	-6.825146e+01
2.978516e+00	-6.829724e+01
-2.514648e+00	-6.828198e+01
-1.904297e+00	-6.796155e+01
-1.293945e+00	-6.791577e+01
-9.887695e-01	-6.805310e+01
3.894043e+00	-6.811414e+01
8.422852e-01	-6.825146e+01
-5.871582e+00	-6.809888e+01
-2.209473e+00	-6.780896e+01
1.452637e+00	-6.794629e+01
1.147461e+00	-6.814465e+01
3.283691e+00	-6.831250e+01
4.809570e+00	-6.811414e+01
1.147461e+00	-6.825146e+01
-3.125000e+00	-6.822095e+01
-3.125000e+00	-6.814465e+01
-3.125000e+00	-6.817517e+01
-3.125000e+00	-6.812939e+01
-2.819824e+00	-6.819043e+01
-3.430176e+00	-6.806836e+01
-3.735352e+00	-6.814465e+01
-3.125000e+00	-6.800732e+01
-1.599121e+00	-6.803784e+01
-4.040527e+00	-6.820569e+01
-3.430176e+00	-6.823621e+01
-9.887695e-01	-6.829724e+01
1.452637e+00	-6.825146e+01
2.062988e+00	-6.828198e+01
4.809570e+00	-6.820569e+01
3.283691e+00	-6.823621e+01
3.588867e+00	-6.825146e+01
3.283691e+00	-6.815991e+01
2.368164e+00	-6.799207e+01
1.147461e+00	-6.788525e+01
-1.904297e+00	-6.788525e+01
-9.887695e-01	-6.782422e+01
-4.956055e+00	-6.782422e+01
-3.125000e+00	-6.791577e+01
-3.735352e+00	-6.809888e+01
-3.430176e+00	-6.823621e+01
1.452637e+00	-6.828198e+01
2.368164e+00	-6.835828e+01
6.335449e+00	-6.826672e+01
3.283691e+00	-6.826672e+01
-1.904297e+00	-6.796155e+01
-9.887695e-01	-6.771741e+01
-3.735352e+00	-6.793103e+01
-4.040527e+00	-6.800732e+01
-4.345703e+00	-6.820569e+01
1.147461e+00	-6.829724e+01
3.894043e+00	-6.828198e+01
6.335449e+00	-6.819043e+01
2.062988e+00	-6.803784e+01
-4.345703e+00	-6.791577e+01
-6.176758e+00	-6.797681e+01
-5.566406e+00	-6.815991e+01
3.283691e+00	-6.822095e+01
5.419922e+00	-6.832776e+01
8.422852e-01	-6.822095e+01
-2.819824e+00	-6.791577e+01
-4.040527e+00	-6.806836e+01
-1.599121e+00	-6.819043e+01
3.588867e+00	-6.831250e+01
1.452637e+00	-6.808362e+01
-6.835938e-01	-6.788525e+01
-4.650879e+00	-6.812939e+01
2.062988e+00	-6.829724e+01
2.062988e+00	-6.837354e+01
-2.514648e+00	-6.794629e+01
-4.956055e+00	-6.814465e+01
1.452637e+00	-6.825146e+01
4.199219e+00	-6.828198e+01
-2.514648e+00	-6.793103e+01
-2.819824e+00	-6.809888e+01
1.452637e+00	-6.835828e+01
2.673340e+00	-6.794629e+01
-2.514648e+00	-6.796155e+01
-4.040527e+00	-6.812939e+01
3.894043e+00	-6.832776e+01
2.673340e+00	-6.834302e+01
2.062988e+00	-6.802258e+01
5.371094e-01	-6.809888e+01
-1.599121e+00	-6.808362e+01
2.978516e+00	-6.805310e+01
4.504395e+00	-6.826672e+01
1.757813e+00	-6.828198e+01
1.452637e+00	-6.814465e+01
-4.650879e+00	-6.823621e+01
-6.176758e+00	-6.791577e+01
1.452637e+00	-6.799207e+01
2.368164e+00	-6.840405e+01
2.319336e-01	-6.826672e+01
-2.209473e+00	-6.817517e+01
-3.125000e+00	-6.812939e+01
-5.566406e+00	-6.800732e+01
-2.209473e+00	-6.788525e+01
-9.887695e-01	-6.799207e+01
-9.887695e-01	-6.814465e+01
-6.835938e-01	-6.817517e+01
3.588867e+00	-6.814465e+01
4.199219e+00	-6.820569e+01
3.283691e+00	-6.828198e+01
-1.293945e+00	-6.831250e+01
2.368164e+00	-6.819043e+01
1.757813e+00	-6.817517e+01
-6.835938e-01	-6.817517e+01
-9.887695e-01	-6.806836e+01
-9.887695e-01	-6.802258e+01
-1.599121e+00	-6.799207e+01
-2.514648e+00	-6.794629e+01
-5.261230e+00	-6.802258e+01
-6.481934e+00	-6.809888e+01
-4.345703e+00	-6.811414e+01
-4.345703e+00	-6.829724e+01
-3.430176e+00	-6.837354e+01
-1.904297e+00	-6.848035e+01
5.371094e-01	-6.848035e+01
3.894043e+00	-6.840405e+01
3.588867e+00	-6.843457e+01
2.978516e+00	-6.835828e+01
-7.324219e-02	-6.823621e+01
-2.819824e+00	-6.819043e+01
-3.735352e+00	-6.808362e+01
-5.261230e+00	-6.820569e+01
-2.514648e+00	-6.829724e+01
-3.735352e+00	-6.834302e+01
8.422852e-01	-6.844983e+01
3.588867e+00	-6.854138e+01
2.368164e+00	-6.844983e+01
2.319336e-01	-6.826672e+01
-1.904297e+00	-6.811414e+01
-5.261230e+00	-6.814465e+01
-4.345703e+00	-6.826672e+01
-3.430176e+00	-6.840405e+01
1.147461e+00	-6.843457e+01
1.757813e+00	-6.854138e+01
2.978516e+00	-6.826672e+01
-1.904297e+00	-6.820569e+01
-5.871582e+00	-6.822095e+01
-5.261230e+00	-6.835828e+01
1.452637e+00	-6.849561e+01
4.504395e+00	-6.837354e+01
-3.784180e-01	-6.819043e+01
-3.735352e+00	-6.812939e+01
-5.261230e+00	-6.820569e+01
-3.784180e-01	-6.846509e+01
1.452637e+00	-6.852612e+01
1.147461e+00	-6.811414e+01
-4.956055e+00	-6.820569e+01
-2.514648e+00	-6.837354e+01
1.757813e+00	-6.861768e+01
1.147461e+00	-6.811414e+01
-4.650879e+00	-6.809888e+01
-4.040527e+00	-6.841931e+01
3.283691e+00	-6.854138e+01
-6.835938e-01	-6.819043e+01
-3.735352e+00	-6.831250e+01
1.452637e+00	-6.854138e+01
2.978516e+00	-6.822095e+01
-4.345703e+00	-6.812939e+01
-5.871582e+00	-6.835828e+01
2.673340e+00	-6.860242e+01
2.673340e+00	-6.848035e+01
1.452637e+00	-6.820569e+01
-3.784180e-01	-6.822095e+01
2.319336e-01	-6.800732e+01
2.319336e-01	-6.811414e+01
-3.784180e-01	-6.841931e+01
3.588867e+00	-6.838879e+01
2.978516e+00	-6.846509e+01
-4.345703e+00	-6.846509e+01
-2.819824e+00	-6.812939e+01
2.319336e-01	-6.822095e+01
2.673340e+00	-6.835828e+01
2.368164e+00	-6.832776e+01
-3.125000e+00	-6.841931e+01
-4.040527e+00	-6.829724e+01
-4.650879e+00	-6.814465e+01
-3.784180e-01	-6.814465e+01
-1.904297e+00	-6.822095e+01
1.147461e+00	-6.825146e+01
1.757813e+00	-6.837354e+01
2.368164e+00	-6.843457e+01
2.978516e+00	-6.840405e+01
2.978516e+00	-6.849561e+01
2.673340e+00	-6.844983e+01
2.673340e+00	-6.844983e+01
4.504395e+00	-6.846509e+01
2.062988e+00	-6.849561e+01
3.588867e+00	-6.837354e+01
2.673340e+00	-6.835828e+01
1.147461e+00	-6.826672e+01
5.371094e-01	-6.820569e+01
-1.599121e+00	-6.822095e+01
-2.514648e+00	-6.815991e+01
-1.599121e+00	-6.812939e+01
-3.125000e+00	-6.823621e+01
-2.514648e+00	-6.817517e+01
-2.819824e+00	-6.822095e+01
-3.735352e+00	-6.837354e+01
-2.819824e+00	-6.837354e+01
-1.599121e+00	-6.852612e+01
2.062988e+00	-6.851086e+01
3.283691e+00	-6.861768e+01
5.114746e+00	-6.841931e+01
4.199219e+00	-6.838879e+01
-1.293945e+00	-6.805310e+01
-1.904297e+00	-6.808362e+01
-4.345703e+00	-6.803784e+01
-4.345703e+00	-6.822095e+01
-4.345703e+00	-6.835828e+01
-2.209473e+00	-6.843457e+01
3.283691e+00	-6.838879e+01
5.725098e+00	-6.843457e+01
2.673340e+00	-6.837354e+01
-3.784180e-01	-6.811414e+01
-1.904297e+00	-6.800732e+01
-4.650879e+00	-6.811414e+01
-3.125000e+00	-6.834302e+01
-1.293945e+00	-6.851086e+01
2.062988e+00	-6.852612e+01
4.199219e+00	-6.837354e+01
1.452637e+00	-6.796155e+01
-1.293945e+00	-6.791577e+01
-2.819824e+00	-6.825146e+01
-4.650879e+00	-6.844983e+01
4.199219e+00	-6.831250e+01
4.199219e+00	-6.819043e+01
-2.209473e+00	-6.806836e+01
-2.514648e+00	-6.820569e+01
-1.904297e+00	-6.834302e+01
3.588867e+00	-6.843457e+01
-7.324219e-02	-6.806836e+01
-3.735352e+00	-6.799207e+01
-4.650879e+00	-6.837354e+01
5.114746e+00	-6.829724e+01
-9.887695e-01	-6.826672e+01
-4.040527e+00	-6.799207e+01
-2.819824e+00	-6.838879e+01
3.283691e+00	-6.841931e+01
-7.324219e-02	-6.794629e+01
-6.176758e+00	-6.817517e+01
3.588867e+00	-6.831250e+01
3.894043e+00	-6.831250e+01
-3.430176e+00	-6.808362e+01
-2.819824e+00	-6.808362e+01
-5.871582e+00	-6.826672e+01
-2.819824e+00	-6.823621e+01
-6.835938e-01	-6.834302e+01
-4.956055e+00	-6.838879e+01
-3.735352e+00	-6.837354e+01
-2.819824e+00	-6.831250e+01
-4.956055e+00	-6.812939e+01
1.452637e+00	-6.808362e+01
2.062988e+00	-6.843457e+01
-6.835938e-01	-6.834302e+01
-1.293945e+00	-6.815991e+01
-3.735352e+00	-6.808362e+01
-4.345703e+00	-6.819043e+01
2.978516e+00	-6.828198e+01
3.588867e+00	-6.851086e+01
2.978516e+00	-6.846509e+01
2.319336e-01	-6.831250e+01
-2.209473e+00	-6.835828e+01
-5.261230e+00	-6.838879e+01
-5.566406e+00	-6.825146e+01
-4.345703e+00	-6.823621e+01
-3.735352e+00	-6.829724e+01
-5.871582e+00	-6.831250e+01
-3.735352e+00	-6.822095e+01
-4.956055e+00	-6.825146e+01
-5.566406e+00	-6.828198e+01
-4.345703e+00	-6.829724e+01
-4.650879e+00	-6.841931e+01
-1.599121e+00	-6.843457e+01
-1.599121e+00	-6.838879e+01
1.452637e+00	-6.838879e+01
3.283691e+00	-6.838879e+01
1.147461e+00	-6.843457e+01
3.894043e+00	-6.834302e+01
3.283691e+00	-6.832776e+01
1.757813e+00	-6.817517e+01
-6.835938e-01	-6.803784e+01
-3.735352e+00	-6.802258e+01
-2.819824e+00	-6.800732e+01
-4.956055e+00	-6.809888e+01
-6.481934e+00	-6.820569e+01
-4.650879e+00	-6.823621e+01
-1.293945e+00	-6.841931e+01
8.422852e-01	-6.840405e+01
4.809570e+00	-6.838879e+01
2.673340e+00	-6.832776e+01
-9.887695e-01	-6.811414e+01
-9.887695e-01	-6.802258e+01
-4.345703e+00	-6.797681e+01
-4.040527e+00	-6.800732e+01
-3.430176e+00	-6.826672e+01
-3.125000e+00	-6.840405e+01
8.422852e-01	-6.851086e+01
2.368164e+00	-6.835828e+01
-3.784180e-01	-6.820569e+01
-9.887695e-01	-6.802258e+01
-2.819824e+00	-6.794629e+01
-5.261230e+00	-6.826672e+01
-3.125000e+00	-6.837354e+01
2.673340e+00	-6.834302e+01
1.147461e+00	-6.829724e+01
-1.904297e+00	-6.802258e+01
-5.261230e+00	-6.814465e+01
-2.209473e+00	-6.822095e+01
8.422852e-01	-6.837354e+01
4.199219e+00	-6.826672e+01
-1.599121e+00	-6.805310e+01
-7.397461e+00	-6.799207e+01
-3.125000e+00	-6.831250e+01
8.422852e-01	-6.841931e+01
2.368164e+00	-6.809888e+01
-4.650879e+00	-6.799207e+01
-4.650879e+00	-6.826672e+01
2.673340e+00	-6.841931e+01
-6.835938e-01	-6.805310e+01
-5.871582e+00	-6.805310e+01
-2.209473e+00	-6.829724e+01
4.504395e+00	-6.837354e+01
-2.819824e+00	-6.794629e+01
-4.040527e+00	-6.823621e+01
1.452637e+00	-6.844983e+01
1.757813e+00	-6.808362e+01
-2.514648e+00	-6.799207e+01
-6.176758e+00	-6.806836e+01
-3.735352e+00	-6.808362e+01
-3.735352e+00	-6.820569e+01
-6.481934e+00	-6.823621e+01
-1.904297e+00	-6.819043e+01
-4.650879e+00	-6.808362e+01
-3.125000e+00	-6.794629e+01
1.147461e+00	-6.811414e+01
2.978516e+00	-6.831250e+01
-6.835938e-01	-6.838879e+01
-2.514648e+00	-6.822095e+01
-4.650879e+00	-6.809888e+01
8.422852e-01	-6.803784e+01
[truncated: 4,000 more rows]
