# Supplementary material for: Intrinsic neuronal properties represent song and error in zebra finch vocal learning
Source: Nat Commun. 2020 Feb 19;11:952. doi: 10.1038/s41467-020-14738-7 (PMC7031510; doi:10.1038/s41467-020-14738-7)
Supplement: Supplementary file 4 — Source Data [file 41467_2020_14738_MOESM4_ESM.zip › HVC_X_3.txt]

5.493164e+00	-7.050024e+01
2.746582e+00	-7.005774e+01
-6.103516e-01	-6.995093e+01
-4.272461e+00	-7.034766e+01
6.713867e+00	-7.027136e+01
3.051758e-01	-7.004248e+01
-2.746582e+00	-7.011877e+01
6.103516e+00	-7.025610e+01
1.831055e+00	-7.013403e+01
-2.441406e+00	-7.008826e+01
4.882813e+00	-7.025610e+01
3.051758e+00	-6.998145e+01
-9.155273e-01	-7.004248e+01
6.103516e-01	-7.043921e+01
2.746582e+00	-7.011877e+01
-3.051758e-01	-6.987463e+01
0	-7.028662e+01
5.187988e+00	-7.033240e+01
5.798340e+00	-7.024084e+01
3.662109e+00	-7.017981e+01
0	-7.010352e+01
2.136230e+00	-7.019507e+01
4.882813e+00	-7.028662e+01
3.356934e+00	-7.034766e+01
4.272461e+00	-7.030188e+01
4.577637e+00	-7.019507e+01
-1.831055e+00	-7.024084e+01
-3.356934e+00	-7.008826e+01
-1.525879e+00	-6.998145e+01
2.136230e+00	-6.999670e+01
3.967285e+00	-7.016455e+01
4.577637e+00	-7.031714e+01
6.408691e+00	-7.028662e+01
4.882813e+00	-7.027136e+01
5.493164e+00	-7.031714e+01
4.577637e+00	-7.036292e+01
5.493164e+00	-7.025610e+01
5.187988e+00	-7.030188e+01
4.882813e+00	-7.024084e+01
2.441406e+00	-7.011877e+01
2.746582e+00	-7.002722e+01
-9.155273e-01	-6.999670e+01
-3.051758e-01	-6.996619e+01
-4.577637e+00	-7.019507e+01
-9.155273e-01	-7.008826e+01
0	-7.024084e+01
3.967285e+00	-7.033240e+01
2.441406e+00	-7.040869e+01
3.967285e+00	-7.021033e+01
1.220703e+00	-7.007300e+01
3.051758e-01	-6.992041e+01
-2.746582e+00	-7.016455e+01
-2.746582e+00	-7.021033e+01
3.051758e-01	-7.036292e+01
5.798340e+00	-7.043921e+01
4.577637e+00	-7.024084e+01
9.155273e-01	-6.999670e+01
-2.746582e+00	-6.985938e+01
-2.441406e+00	-7.028662e+01
-3.051758e-01	-7.034766e+01
3.967285e+00	-7.031714e+01
3.051758e+00	-7.024084e+01
-3.051758e-01	-6.999670e+01
-1.831055e+00	-7.001196e+01
-1.831055e+00	-7.028662e+01
3.662109e+00	-7.028662e+01
4.882813e+00	-7.028662e+01
0	-6.998145e+01
-3.662109e+00	-7.007300e+01
-1.220703e+00	-7.019507e+01
5.493164e+00	-7.028662e+01
5.798340e+00	-7.025610e+01
-3.051758e-01	-6.992041e+01
-3.662109e+00	-7.005774e+01
0	-7.027136e+01
5.798340e+00	-7.027136e+01
2.441406e+00	-6.993567e+01
-3.051758e+00	-7.013403e+01
2.441406e+00	-7.030188e+01
7.019043e+00	-7.016455e+01
0	-6.987463e+01
-3.356934e+00	-7.013403e+01
4.577637e+00	-7.027136e+01
0	-7.016455e+01
-3.051758e+00	-7.002722e+01
1.831055e+00	-7.027136e+01
4.577637e+00	-7.028662e+01
-9.155273e-01	-6.992041e+01
-6.103516e-01	-7.016455e+01
3.967285e+00	-7.031714e+01
-3.051758e-01	-6.985938e+01
-3.051758e-01	-7.017981e+01
6.408691e+00	-7.017981e+01
-3.662109e+00	-6.999670e+01
1.220703e+00	-7.025610e+01
3.356934e+00	-7.005774e+01
-9.155273e-01	-6.993567e+01
2.441406e+00	-7.034766e+01
4.882813e+00	-7.016455e+01
6.103516e-01	-6.988989e+01
-2.441406e+00	-7.010352e+01
1.831055e+00	-7.014929e+01
2.746582e+00	-7.027136e+01
4.272461e+00	-7.027136e+01
4.272461e+00	-7.013403e+01
4.882813e+00	-7.017981e+01
9.155273e-01	-7.022559e+01
-2.746582e+00	-7.014929e+01
-2.746582e+00	-7.008826e+01
3.051758e-01	-6.981360e+01
1.831055e+00	-6.999670e+01
5.798340e+00	-7.008826e+01
4.577637e+00	-7.028662e+01
1.220703e+00	-7.017981e+01
-1.525879e+00	-7.021033e+01
-9.155273e-01	-7.007300e+01
-2.746582e+00	-7.011877e+01
-1.220703e+00	-7.007300e+01
-1.525879e+00	-7.001196e+01
-3.051758e+00	-7.004248e+01
-6.103516e-01	-7.002722e+01
-3.356934e+00	-7.013403e+01
-1.220703e+00	-7.010352e+01
-1.220703e+00	-7.021033e+01
6.103516e-01	-7.024084e+01
5.187988e+00	-7.022559e+01
3.967285e+00	-7.022559e+01
6.713867e+00	-7.019507e+01
4.272461e+00	-7.010352e+01
2.746582e+00	-6.998145e+01
0	-6.987463e+01
-3.051758e-01	-6.990515e+01
-1.831055e+00	-7.005774e+01
-3.051758e-01	-7.014929e+01
2.746582e+00	-7.024084e+01
5.493164e+00	-7.024084e+01
3.356934e+00	-7.019507e+01
1.831055e+00	-6.993567e+01
-3.051758e-01	-6.979834e+01
-2.136230e+00	-7.008826e+01
0	-7.022559e+01
3.967285e+00	-7.034766e+01
6.713867e+00	-7.013403e+01
2.441406e+00	-7.007300e+01
-9.155273e-01	-6.987463e+01
0	-7.001196e+01
-2.746582e+00	-7.016455e+01
5.187988e+00	-7.031714e+01
6.103516e+00	-7.021033e+01
2.136230e+00	-6.996619e+01
-6.103516e-01	-6.982886e+01
-2.441406e+00	-7.021033e+01
2.746582e+00	-7.031714e+01
4.272461e+00	-7.028662e+01
4.272461e+00	-6.984412e+01
-1.525879e+00	-7.005774e+01
-6.103516e-01	-7.025610e+01
4.272461e+00	-7.036292e+01
5.187988e+00	-7.004248e+01
3.051758e-01	-6.985938e+01
-3.051758e-01	-7.014929e+01
3.662109e+00	-7.033240e+01
6.103516e+00	-7.019507e+01
-3.051758e+00	-7.011877e+01
-1.525879e+00	-7.021033e+01
4.882813e+00	-7.028662e+01
3.967285e+00	-7.007300e+01
-3.051758e+00	-7.008826e+01
-9.155273e-01	-7.025610e+01
6.408691e+00	-7.031714e+01
-1.525879e+00	-7.002722e+01
-1.831055e+00	-7.024084e+01
7.019043e+00	-7.036292e+01
-9.155273e-01	-7.001196e+01
-2.136230e+00	-7.011877e+01
3.662109e+00	-7.039343e+01
1.525879e+00	-7.005774e+01
-2.136230e+00	-7.014929e+01
4.577637e+00	-7.036292e+01
1.831055e+00	-7.004248e+01
-6.103516e-01	-7.022559e+01
4.577637e+00	-7.040869e+01
3.356934e+00	-7.011877e+01
-2.441406e+00	-7.004248e+01
-2.136230e+00	-7.021033e+01
-1.525879e+00	-7.031714e+01
0	-7.033240e+01
2.746582e+00	-7.027136e+01
2.441406e+00	-7.028662e+01
-3.051758e-01	-7.027136e+01
-1.525879e+00	-7.008826e+01
-3.967285e+00	-7.013403e+01
2.746582e+00	-6.996619e+01
2.136230e+00	-7.013403e+01
5.187988e+00	-7.028662e+01
1.831055e+00	-7.036292e+01
-6.103516e-01	-7.031714e+01
-3.356934e+00	-7.005774e+01
-1.831055e+00	-7.011877e+01
-2.136230e+00	-6.999670e+01
-3.051758e-01	-6.998145e+01
-2.441406e+00	-6.999670e+01
-9.155273e-01	-6.996619e+01
-6.103516e-01	-7.002722e+01
-6.103516e-01	-7.002722e+01
-2.441406e+00	-7.004248e+01
-3.662109e+00	-7.007300e+01
-1.831055e+00	-7.011877e+01
-1.220703e+00	-7.013403e+01
0	-7.034766e+01
1.525879e+00	-7.034766e+01
6.103516e+00	-7.036292e+01
6.713867e+00	-7.034766e+01
9.155273e-01	-7.010352e+01
0	-7.001196e+01
-6.103516e-01	-6.995093e+01
-2.441406e+00	-7.008826e+01
-1.525879e+00	-7.024084e+01
1.525879e+00	-7.037817e+01
4.577637e+00	-7.037817e+01
5.493164e+00	-7.027136e+01
1.525879e+00	-7.001196e+01
1.525879e+00	-6.981360e+01
-3.967285e+00	-7.019507e+01
-3.051758e+00	-7.030188e+01
2.441406e+00	-7.036292e+01
6.408691e+00	-7.031714e+01
4.577637e+00	-7.013403e+01
-1.525879e+00	-6.996619e+01
-1.525879e+00	-6.992041e+01
-2.441406e+00	-7.025610e+01
2.441406e+00	-7.027136e+01
6.103516e+00	-7.033240e+01
9.155273e-01	-7.004248e+01
-9.155273e-01	-6.984412e+01
-6.103516e-01	-6.998145e+01
1.220703e+00	-7.027136e+01
4.577637e+00	-7.028662e+01
1.831055e+00	-7.002722e+01
3.051758e-01	-6.981360e+01
-9.155273e-01	-7.008826e+01
2.441406e+00	-7.025610e+01
5.798340e+00	-7.021033e+01
-1.525879e+00	-7.002722e+01
-2.746582e+00	-6.995093e+01
6.103516e-01	-7.021033e+01
4.272461e+00	-7.027136e+01
3.051758e-01	-6.981360e+01
-2.136230e+00	-6.998145e+01
2.136230e+00	-7.028662e+01
5.798340e+00	-7.004248e+01
-6.103516e-01	-6.985938e+01
-1.831055e+00	-7.008826e+01
3.662109e+00	-7.024084e+01
9.155273e-01	-6.982886e+01
-2.746582e+00	-7.001196e+01
4.272461e+00	-7.025610e+01
1.831055e+00	-6.987463e+01
-1.525879e+00	-6.990515e+01
3.051758e+00	-7.022559e+01
3.662109e+00	-6.979834e+01
-2.441406e+00	-6.998145e+01
3.967285e+00	-7.013403e+01
6.103516e-01	-6.981360e+01
-3.051758e+00	-6.995093e+01
5.493164e+00	-7.024084e+01
4.882813e+00	-7.002722e+01
1.220703e+00	-6.984412e+01
-1.220703e+00	-6.975256e+01
-6.103516e-01	-6.976782e+01
3.051758e-01	-6.992041e+01
-2.441406e+00	-6.985938e+01
-2.441406e+00	-6.981360e+01
1.220703e+00	-6.972205e+01
9.155273e-01	-6.995093e+01
6.713867e+00	-7.004248e+01
3.662109e+00	-7.010352e+01
3.051758e-01	-6.998145e+01
-3.356934e+00	-6.990515e+01
9.155273e-01	-6.976782e+01
6.103516e-01	-6.973730e+01
3.356934e+00	-6.982886e+01
4.272461e+00	-6.992041e+01
5.493164e+00	-6.990515e+01
6.103516e+00	-6.996619e+01
4.882813e+00	-6.998145e+01
4.577637e+00	-6.996619e+01
6.103516e+00	-7.002722e+01
6.408691e+00	-6.995093e+01
4.272461e+00	-6.996619e+01
3.051758e+00	-6.987463e+01
2.136230e+00	-6.976782e+01
0	-6.966101e+01
3.051758e-01	-6.959998e+01
-1.220703e+00	-6.972205e+01
3.051758e-01	-6.978308e+01
-2.136230e+00	-6.990515e+01
1.525879e+00	-6.995093e+01
3.967285e+00	-7.007300e+01
6.408691e+00	-7.008826e+01
3.356934e+00	-6.984412e+01
4.882813e+00	-6.961523e+01
3.051758e-01	-6.963049e+01
-6.103516e-01	-6.966101e+01
-2.136230e+00	-6.982886e+01
3.051758e-01	-6.996619e+01
3.356934e+00	-7.005774e+01
7.629395e+00	-6.992041e+01
2.746582e+00	-6.966101e+01
6.103516e-01	-6.959998e+01
-1.220703e+00	-6.958472e+01
-1.831055e+00	-6.978308e+01
1.525879e+00	-6.987463e+01
4.577637e+00	-7.004248e+01
4.882813e+00	-6.981360e+01
1.220703e+00	-6.958472e+01
-1.831055e+00	-6.953894e+01
-1.525879e+00	-6.975256e+01
3.662109e+00	-7.001196e+01
6.408691e+00	-6.998145e+01
1.831055e+00	-6.975256e+01
0	-6.956946e+01
-6.103516e-01	-6.978308e+01
3.051758e-01	-7.007300e+01
6.408691e+00	-6.996619e+01
1.831055e+00	-6.976782e+01
-1.831055e+00	-6.970679e+01
3.051758e-01	-6.985938e+01
7.324219e+00	-6.999670e+01
4.577637e+00	-6.975256e+01
-2.136230e+00	-6.961523e+01
-6.103516e-01	-6.981360e+01
6.408691e+00	-7.004248e+01
-1.831055e+00	-6.978308e+01
-2.136230e+00	-6.975256e+01
3.356934e+00	-6.993567e+01
6.103516e+00	-6.999670e+01
-3.051758e-01	-6.959998e+01
-6.103516e-01	-6.988989e+01
5.493164e+00	-6.993567e+01
1.220703e+00	-6.963049e+01
-2.441406e+00	-6.982886e+01
4.577637e+00	-7.005774e+01
6.103516e-01	-6.958472e+01
-9.155273e-01	-6.981360e+01
8.239746e+00	-6.999670e+01
3.051758e-01	-6.964575e+01
-1.525879e+00	-6.970679e+01
4.882813e+00	-6.995093e+01
4.272461e+00	-6.959998e+01
-2.441406e+00	-6.961523e+01
-9.155273e-01	-6.963049e+01
-2.746582e+00	-6.987463e+01
-3.051758e-01	-6.990515e+01
9.155273e-01	-6.981360e+01
-1.220703e+00	-6.981360e+01
-2.136230e+00	-6.976782e+01
-1.831055e+00	-6.970679e+01
6.103516e-01	-6.959998e+01
1.525879e+00	-6.964575e+01
4.272461e+00	-6.987463e+01
4.272461e+00	-6.995093e+01
2.136230e+00	-6.988989e+01
-9.155273e-01	-6.976782e+01
-2.746582e+00	-6.976782e+01
-1.220703e+00	-6.967627e+01
-3.051758e+00	-6.972205e+01
-2.746582e+00	-6.961523e+01
-3.051758e+00	-6.958472e+01
-9.155273e-01	-6.955420e+01
-3.051758e-01	-6.963049e+01
-2.441406e+00	-6.972205e+01
-1.525879e+00	-6.970679e+01
-2.441406e+00	-6.985938e+01
-1.220703e+00	-6.993567e+01
3.662109e+00	-6.993567e+01
5.493164e+00	-6.987463e+01
6.408691e+00	-6.981360e+01
4.882813e+00	-6.972205e+01
3.051758e+00	-6.963049e+01
-1.220703e+00	-6.950842e+01
-9.155273e-01	-6.940161e+01
-1.831055e+00	-6.969153e+01
-1.831055e+00	-6.978308e+01
1.831055e+00	-6.992041e+01
5.187988e+00	-6.985938e+01
4.577637e+00	-6.973730e+01
2.441406e+00	-6.956946e+01
-1.831055e+00	-6.953894e+01
-2.746582e+00	-6.964575e+01
-1.831055e+00	-6.969153e+01
3.662109e+00	-6.990515e+01
6.103516e+00	-6.988989e+01
4.272461e+00	-6.961523e+01
-1.220703e+00	-6.950842e+01
-3.356934e+00	-6.952368e+01
0	-6.978308e+01
2.136230e+00	-6.992041e+01
6.103516e+00	-6.975256e+01
2.136230e+00	-6.959998e+01
-1.220703e+00	-6.953894e+01
-1.525879e+00	-6.964575e+01
2.136230e+00	-6.982886e+01
2.746582e+00	-6.990515e+01
3.051758e-01	-6.958472e+01
-6.103516e-01	-6.938635e+01
-9.155273e-01	-6.972205e+01
5.798340e+00	-6.982886e+01
5.493164e+00	-6.976782e+01
-1.220703e+00	-6.931006e+01
-1.220703e+00	-6.952368e+01
3.967285e+00	-6.981360e+01
4.577637e+00	-6.978308e+01
-3.967285e+00	-6.944739e+01
-2.746582e+00	-6.967627e+01
6.408691e+00	-6.976782e+01
3.051758e+00	-6.955420e+01
-1.525879e+00	-6.938635e+01
-3.051758e-01	-6.975256e+01
5.798340e+00	-6.963049e+01
-1.220703e+00	-6.947791e+01
-6.103516e-01	-6.972205e+01
5.493164e+00	-6.967627e+01
-1.831055e+00	-6.940161e+01
-9.155273e-01	-6.959998e+01
5.798340e+00	-6.972205e+01
0	-6.941687e+01
-9.155273e-01	-6.958472e+01
6.713867e+00	-6.966101e+01
-3.051758e-01	-6.935583e+01
-9.155273e-01	-6.970679e+01
4.882813e+00	-6.975256e+01
3.051758e+00	-6.926428e+01
-3.967285e+00	-6.941687e+01
0	-6.963049e+01
1.525879e+00	-6.972205e+01
3.967285e+00	-6.978308e+01
4.577637e+00	-6.972205e+01
3.356934e+00	-6.981360e+01
3.051758e+00	-6.969153e+01
-1.220703e+00	-6.956946e+01
-1.831055e+00	-6.947791e+01
0	-6.947791e+01
3.051758e+00	-6.949316e+01
5.798340e+00	-6.966101e+01
3.051758e+00	-6.981360e+01
1.831055e+00	-6.972205e+01
-1.220703e+00	-6.963049e+01
-1.220703e+00	-6.949316e+01
-2.441406e+00	-6.943213e+01
-3.051758e-01	-6.946265e+01
-2.136230e+00	-6.946265e+01
-1.525879e+00	-6.938635e+01
-1.831055e+00	-6.941687e+01
-1.220703e+00	-6.944739e+01
3.051758e-01	-6.944739e+01
-3.967285e+00	-6.955420e+01
-6.103516e-01	-6.955420e+01
-6.103516e-01	-6.967627e+01
2.136230e+00	-6.972205e+01
3.662109e+00	-6.982886e+01
5.493164e+00	-6.982886e+01
6.713867e+00	-6.982886e+01
5.187988e+00	-6.959998e+01
2.746582e+00	-6.952368e+01
-6.103516e-01	-6.935583e+01
-9.155273e-01	-6.943213e+01
-1.831055e+00	-6.955420e+01
1.220703e+00	-6.963049e+01
3.662109e+00	-6.979834e+01
7.019043e+00	-6.976782e+01
5.493164e+00	-6.963049e+01
2.746582e+00	-6.943213e+01
-9.155273e-01	-6.935583e+01
-1.831055e+00	-6.947791e+01
-9.155273e-01	-6.969153e+01
3.662109e+00	-6.979834e+01
6.713867e+00	-6.967627e+01
5.493164e+00	-6.958472e+01
3.051758e-01	-6.935583e+01
-1.220703e+00	-6.944739e+01
-9.155273e-01	-6.966101e+01
2.746582e+00	-6.976782e+01
4.882813e+00	-6.988989e+01
3.051758e+00	-6.958472e+01
0	-6.941687e+01
-1.220703e+00	-6.958472e+01
2.746582e+00	-6.967627e+01
6.713867e+00	-6.976782e+01
2.746582e+00	-6.961523e+01
-6.103516e-01	-6.934058e+01
-1.220703e+00	-6.961523e+01
3.051758e+00	-6.982886e+01
4.272461e+00	-6.973730e+01
3.051758e+00	-6.938635e+01
-3.967285e+00	-6.958472e+01
1.525879e+00	-6.970679e+01
7.019043e+00	-6.972205e+01
3.051758e-01	-6.943213e+01
-4.577637e+00	-6.959998e+01
4.882813e+00	-6.973730e+01
4.577637e+00	-6.955420e+01
-3.051758e-01	-6.943213e+01
-1.525879e+00	-6.973730e+01
6.103516e+00	-6.975256e+01
9.155273e-01	-6.934058e+01
-1.525879e+00	-6.966101e+01
6.103516e+00	-6.975256e+01
2.136230e+00	-6.947791e+01
-1.525879e+00	-6.964575e+01
7.324219e+00	-6.976782e+01
2.136230e+00	-6.932532e+01
-9.155273e-01	-6.959998e+01
5.493164e+00	-6.976782e+01
-6.103516e-01	-6.944739e+01
-1.220703e+00	-6.956946e+01
4.577637e+00	-6.973730e+01
6.713867e+00	-6.979834e+01
1.831055e+00	-6.949316e+01
3.051758e-01	-6.935583e+01
1.525879e+00	-6.935583e+01
-2.746582e+00	-6.946265e+01
-3.051758e-01	-6.950842e+01
1.525879e+00	-6.952368e+01
3.662109e+00	-6.970679e+01
7.019043e+00	-6.979834e+01
4.577637e+00	-6.978308e+01
-9.155273e-01	-6.967627e+01
-3.051758e+00	-6.952368e+01
0	-6.935583e+01
2.136230e+00	-6.932532e+01
9.155273e-01	-6.953894e+01
3.051758e+00	-6.956946e+01
1.220703e+00	-6.959998e+01
4.882813e+00	-6.950842e+01
3.356934e+00	-6.958472e+01
3.356934e+00	-6.953894e+01
1.525879e+00	-6.950842e+01
1.831055e+00	-6.943213e+01
6.103516e-01	-6.935583e+01
9.155273e-01	-6.943213e+01
0	-6.953894e+01
-3.051758e+00	-6.959998e+01
-3.051758e+00	-6.963049e+01
6.103516e-01	-6.976782e+01
4.272461e+00	-6.978308e+01
5.187988e+00	-6.987463e+01
5.493164e+00	-6.964575e+01
3.356934e+00	-6.953894e+01
6.103516e-01	-6.940161e+01
-2.441406e+00	-6.953894e+01
-1.525879e+00	-6.955420e+01
-1.220703e+00	-6.982886e+01
3.967285e+00	-6.970679e+01
5.798340e+00	-6.973730e+01
3.967285e+00	-6.946265e+01
-6.103516e-01	-6.947791e+01
-3.356934e+00	-6.947791e+01
0	-6.941687e+01
2.746582e+00	-6.961523e+01
4.577637e+00	-6.970679e+01
3.967285e+00	-6.956946e+01
1.220703e+00	-6.929480e+01
-5.798340e+00	-6.966101e+01
-3.051758e-01	-6.956946e+01
3.662109e+00	-6.976782e+01
4.882813e+00	-6.958472e+01
2.441406e+00	-6.941687e+01
0	-6.929480e+01
-2.441406e+00	-6.959998e+01
3.051758e-01	-6.972205e+01
6.408691e+00	-6.959998e+01
3.051758e+00	-6.938635e+01
-3.356934e+00	-6.934058e+01
-2.441406e+00	-6.956946e+01
2.746582e+00	-6.978308e+01
4.577637e+00	-6.958472e+01
0	-6.926428e+01
-1.831055e+00	-6.958472e+01
3.662109e+00	-6.973730e+01
3.967285e+00	-6.952368e+01
6.103516e-01	-6.924902e+01
-2.441406e+00	-6.964575e+01
4.882813e+00	-6.969153e+01
3.662109e+00	-6.932532e+01
-3.967285e+00	-6.949316e+01
3.967285e+00	-6.967627e+01
3.662109e+00	-6.953894e+01
-6.103516e-01	-6.937109e+01
1.525879e+00	-6.972205e+01
5.493164e+00	-6.946265e+01
-2.136230e+00	-6.934058e+01
0	-6.969153e+01
2.746582e+00	-6.949316e+01
-3.356934e+00	-6.943213e+01
5.493164e+00	-6.970679e+01
2.441406e+00	-6.943213e+01
-1.525879e+00	-6.938635e+01
2.441406e+00	-6.969153e+01
6.103516e+00	-6.956946e+01
3.051758e-01	-6.926428e+01
-1.525879e+00	-6.935583e+01
-3.051758e-01	-6.943213e+01
0	-6.944739e+01
-1.831055e+00	-6.947791e+01
-1.525879e+00	-6.937109e+01
-3.051758e+00	-6.935583e+01
9.155273e-01	-6.934058e+01
9.155273e-01	-6.926428e+01
5.798340e+00	-6.949316e+01
7.324219e+00	-6.963049e+01
1.831055e+00	-6.967627e+01
-1.220703e+00	-6.941687e+01
-3.356934e+00	-6.927954e+01
6.103516e-01	-6.924902e+01
-9.155273e-01	-6.918799e+01
9.155273e-01	-6.923376e+01
-3.051758e-01	-6.934058e+01
1.831055e+00	-6.923376e+01
1.220703e+00	-6.921851e+01
-9.155273e-01	-6.923376e+01
-3.051758e-01	-6.917273e+01
-6.103516e-01	-6.923376e+01
-6.103516e-01	-6.911169e+01
-6.103516e-01	-6.937109e+01
-1.525879e+00	-6.953894e+01
-6.103516e-01	-6.950842e+01
2.136230e+00	-6.946265e+01
5.187988e+00	-6.946265e+01
6.408691e+00	-6.949316e+01
6.713867e+00	-6.941687e+01
1.525879e+00	-6.935583e+01
9.155273e-01	-6.917273e+01
-2.136230e+00	-6.918799e+01
9.155273e-01	-6.926428e+01
0	-6.955420e+01
4.272461e+00	-6.950842e+01
6.103516e+00	-6.958472e+01
4.577637e+00	-6.940161e+01
1.525879e+00	-6.927954e+01
-2.136230e+00	-6.926428e+01
-1.525879e+00	-6.937109e+01
1.220703e+00	-6.941687e+01
1.220703e+00	-6.967627e+01
7.019043e+00	-6.943213e+01
3.662109e+00	-6.934058e+01
-9.155273e-01	-6.920325e+01
-1.831055e+00	-6.927954e+01
-1.525879e+00	-6.944739e+01
6.713867e+00	-6.947791e+01
7.324219e+00	-6.950842e+01
2.746582e+00	-6.921851e+01
-1.525879e+00	-6.915747e+01
-4.272461e+00	-6.937109e+01
3.051758e+00	-6.947791e+01
5.187988e+00	-6.959998e+01
3.356934e+00	-6.927954e+01
-3.051758e-01	-6.909644e+01
-3.051758e-01	-6.929480e+01
4.882813e+00	-6.949316e+01
5.493164e+00	-6.943213e+01
3.051758e-01	-6.918799e+01
-1.525879e+00	-6.926428e+01
1.831055e+00	-6.949316e+01
6.713867e+00	-6.947791e+01
9.155273e-01	-6.915747e+01
-6.103516e-01	-6.927954e+01
4.272461e+00	-6.949316e+01
5.493164e+00	-6.911169e+01
0	-6.908118e+01
-6.103516e-01	-6.941687e+01
6.408691e+00	-6.934058e+01
9.155273e-01	-6.909644e+01
-3.051758e-01	-6.932532e+01
4.882813e+00	-6.944739e+01
9.155273e-01	-6.900488e+01
0	-6.932532e+01
6.713867e+00	-6.943213e+01
-6.103516e-01	-6.908118e+01
2.136230e+00	-6.937109e+01
5.798340e+00	-6.934058e+01
-6.103516e-01	-6.906592e+01
6.103516e-01	-6.920325e+01
5.187988e+00	-6.943213e+01
4.882813e+00	-6.935583e+01
1.831055e+00	-6.915747e+01
1.831055e+00	-6.915747e+01
0	-6.903540e+01
6.103516e-01	-6.909644e+01
2.441406e+00	-6.911169e+01
2.441406e+00	-6.926428e+01
5.187988e+00	-6.932532e+01
5.187988e+00	-6.929480e+01
9.155273e-01	-6.943213e+01
-2.746582e+00	-6.923376e+01
-1.831055e+00	-6.911169e+01
1.525879e+00	-6.905066e+01
2.441406e+00	-6.911169e+01
2.746582e+00	-6.915747e+01
4.272461e+00	-6.921851e+01
5.187988e+00	-6.931006e+01
5.187988e+00	-6.937109e+01
4.272461e+00	-6.934058e+01
3.356934e+00	-6.918799e+01
2.136230e+00	-6.909644e+01
4.272461e+00	-6.897437e+01
2.136230e+00	-6.903540e+01
1.220703e+00	-6.897437e+01
-1.831055e+00	-6.909644e+01
-2.136230e+00	-6.905066e+01
-1.220703e+00	-6.920325e+01
9.155273e-01	-6.932532e+01
2.136230e+00	-6.935583e+01
4.577637e+00	-6.944739e+01
4.577637e+00	-6.938635e+01
3.356934e+00	-6.909644e+01
0	-6.908118e+01
-1.220703e+00	-6.897437e+01
-1.220703e+00	-6.918799e+01
-6.103516e-01	-6.927954e+01
4.272461e+00	-6.943213e+01
5.493164e+00	-6.935583e+01
2.746582e+00	-6.934058e+01
-3.356934e+00	-6.915747e+01
-1.220703e+00	-6.902014e+01
-2.441406e+00	-6.918799e+01
6.103516e-01	-6.943213e+01
5.187988e+00	-6.937109e+01
6.408691e+00	-6.937109e+01
6.103516e-01	-6.900488e+01
-1.831055e+00	-6.905066e+01
-2.441406e+00	-6.923376e+01
1.220703e+00	-6.941687e+01
3.662109e+00	-6.940161e+01
4.272461e+00	-6.921851e+01
-6.103516e-01	-6.903540e+01
-1.525879e+00	-6.912695e+01
1.220703e+00	-6.926428e+01
4.577637e+00	-6.935583e+01
3.051758e+00	-6.912695e+01
-6.103516e-01	-6.898962e+01
-1.220703e+00	-6.915747e+01
2.746582e+00	-6.947791e+01
5.187988e+00	-6.935583e+01
-3.051758e-01	-6.906592e+01
-1.831055e+00	-6.911169e+01
3.662109e+00	-6.931006e+01
5.187988e+00	-6.938635e+01
-2.136230e+00	-6.898962e+01
-2.441406e+00	-6.915747e+01
3.662109e+00	-6.946265e+01
3.967285e+00	-6.902014e+01
-6.103516e-01	-6.898962e+01
-1.220703e+00	-6.926428e+01
5.493164e+00	-6.927954e+01
-2.441406e+00	-6.902014e+01
-3.051758e-01	-6.932532e+01
6.103516e+00	-6.935583e+01
-6.103516e-01	-6.895911e+01
1.831055e+00	-6.927954e+01
3.967285e+00	-6.941687e+01
-1.831055e+00	-6.897437e+01
1.220703e+00	-6.931006e+01
3.356934e+00	-6.923376e+01
-2.136230e+00	-6.898962e+01
0	-6.931006e+01
6.103516e+00	-6.937109e+01
4.272461e+00	-6.900488e+01
2.441406e+00	-6.894385e+01
0	-6.888281e+01
-3.356934e+00	-6.905066e+01
0	-6.894385e+01
-1.220703e+00	-6.895911e+01
0	-6.900488e+01
4.272461e+00	-6.905066e+01
5.493164e+00	-6.920325e+01
3.967285e+00	-6.920325e+01
-6.103516e-01	-6.914221e+01
-3.051758e-01	-6.903540e+01
-9.155273e-01	-6.889807e+01
-6.103516e-01	-6.895911e+01
2.441406e+00	-6.885229e+01
3.356934e+00	-6.898962e+01
1.525879e+00	-6.902014e+01
3.967285e+00	-6.903540e+01
3.356934e+00	-6.903540e+01
3.051758e+00	-6.898962e+01
3.662109e+00	-6.897437e+01
2.746582e+00	-6.894385e+01
-6.103516e-01	-6.895911e+01
0	-6.880652e+01
-2.136230e+00	-6.888281e+01
6.103516e-01	-6.891333e+01
-2.441406e+00	-6.911169e+01
-1.525879e+00	-6.924902e+01
1.525879e+00	-6.924902e+01
5.798340e+00	-6.921851e+01
5.798340e+00	-6.926428e+01
4.882813e+00	-6.909644e+01
1.220703e+00	-6.883704e+01
3.051758e-01	-6.880652e+01
-1.525879e+00	-6.897437e+01
-6.103516e-01	-6.906592e+01
-1.831055e+00	-6.941687e+01
5.187988e+00	-6.923376e+01
6.713867e+00	-6.918799e+01
5.187988e+00	-6.888281e+01
-3.051758e-01	-6.882178e+01
-9.155273e-01	-6.874548e+01
-6.103516e-01	-6.908118e+01
2.746582e+00	-6.920325e+01
5.187988e+00	-6.914221e+01
4.272461e+00	-6.898962e+01
-1.831055e+00	-6.888281e+01
0	-6.876074e+01
-6.103516e-01	-6.908118e+01
3.967285e+00	-6.914221e+01
4.577637e+00	-6.917273e+01
2.746582e+00	-6.888281e+01
-2.441406e+00	-6.888281e+01
-1.525879e+00	-6.908118e+01
2.746582e+00	-6.911169e+01
7.629395e+00	-6.911169e+01
9.155273e-01	-6.880652e+01
-1.525879e+00	-6.882178e+01
-1.831055e+00	-6.905066e+01
3.662109e+00	-6.923376e+01
4.882813e+00	-6.895911e+01
2.136230e+00	-6.877600e+01
-6.103516e-01	-6.905066e+01
3.967285e+00	-6.926428e+01
3.967285e+00	-6.889807e+01
0	-6.891333e+01
-1.525879e+00	-6.915747e+01
6.713867e+00	-6.920325e+01
1.831055e+00	-6.889807e+01
-2.136230e+00	-6.897437e+01
3.051758e+00	-6.918799e+01
3.662109e+00	-6.900488e+01
-6.103516e-01	-6.882178e+01
6.103516e-01	-6.924902e+01
5.187988e+00	-6.908118e+01
-6.103516e-01	-6.882178e+01
-3.051758e-01	-6.923376e+01
4.882813e+00	-6.895911e+01
-1.220703e+00	-6.888281e+01
4.577637e+00	-6.924902e+01
3.662109e+00	-6.892859e+01
-9.155273e-01	-6.883704e+01
6.103516e-01	-6.921851e+01
5.798340e+00	-6.921851e+01
3.967285e+00	-6.914221e+01
2.441406e+00	-6.885229e+01
6.103516e-01	-6.883704e+01
1.525879e+00	-6.876074e+01
0	-6.877600e+01
2.136230e+00	-6.889807e+01
2.136230e+00	-6.915747e+01
5.187988e+00	-6.908118e+01
1.831055e+00	-6.921851e+01
9.155273e-01	-6.903540e+01
-1.220703e+00	-6.902014e+01
3.051758e-01	-6.865393e+01
-1.220703e+00	-6.891333e+01
1.220703e+00	-6.886755e+01
2.136230e+00	-6.894385e+01
4.272461e+00	-6.902014e+01
3.356934e+00	-6.912695e+01
3.662109e+00	-6.905066e+01
3.051758e+00	-6.903540e+01
1.831055e+00	-6.895911e+01
0	-6.885229e+01
2.746582e+00	-6.877600e+01
-1.831055e+00	-6.880652e+01
-1.831055e+00	-6.886755e+01
-1.831055e+00	-6.897437e+01
0	-6.902014e+01
3.051758e-01	-6.903540e+01
1.220703e+00	-6.912695e+01
5.187988e+00	-6.917273e+01
6.103516e+00	-6.909644e+01
2.746582e+00	-6.892859e+01
3.051758e-01	-6.885229e+01
-5.493164e+00	-6.912695e+01
-2.136230e+00	-6.911169e+01
-1.220703e+00	-6.918799e+01
3.967285e+00	-6.918799e+01
5.493164e+00	-6.920325e+01
3.356934e+00	-6.892859e+01
0	-6.883704e+01
-9.155273e-01	-6.892859e+01
-1.831055e+00	-6.908118e+01
3.356934e+00	-6.911169e+01
9.155273e-01	-6.932532e+01
3.662109e+00	-6.905066e+01
9.155273e-01	-6.883704e+01
-1.831055e+00	-6.885229e+01
-2.136230e+00	-6.920325e+01
2.441406e+00	-6.923376e+01
5.798340e+00	-6.923376e+01
2.746582e+00	-6.903540e+01
-1.220703e+00	-6.880652e+01
-1.220703e+00	-6.895911e+01
6.103516e-01	-6.924902e+01
4.882813e+00	-6.926428e+01
1.220703e+00	-6.888281e+01
-1.525879e+00	-6.877600e+01
-3.051758e-01	-6.903540e+01
4.272461e+00	-6.920325e+01
7.019043e+00	-6.905066e+01
3.051758e-01	-6.877600e+01
-2.441406e+00	-6.889807e+01
1.831055e+00	-6.926428e+01
4.577637e+00	-6.912695e+01
-6.103516e-01	-6.874548e+01
-6.103516e-01	-6.891333e+01
4.882813e+00	-6.911169e+01
1.831055e+00	-6.895911e+01
-3.051758e-01	-6.876074e+01
-3.051758e+00	-6.912695e+01
5.798340e+00	-6.911169e+01
-3.051758e-01	-6.873022e+01
-2.136230e+00	-6.906592e+01
5.187988e+00	-6.917273e+01
1.831055e+00	-6.874548e+01
-3.051758e+00	-6.902014e+01
7.934570e+00	-6.908118e+01
-2.746582e+00	-6.876074e+01
-6.103516e-01	-6.905066e+01
4.577637e+00	-6.920325e+01
-1.525879e+00	-6.877600e+01
6.103516e-01	-6.909644e+01
6.103516e+00	-6.917273e+01
-9.155273e-01	-6.891333e+01
-6.103516e-01	-6.874548e+01
-3.662109e+00	-6.895911e+01
-2.441406e+00	-6.902014e+01
-9.155273e-01	-6.892859e+01
0	-6.894385e+01
-3.051758e+00	-6.902014e+01
-1.220703e+00	-6.873022e+01
1.220703e+00	-6.871497e+01
3.662109e+00	-6.897437e+01
3.662109e+00	-6.903540e+01
3.967285e+00	-6.909644e+01
3.051758e-01	-6.898962e+01
-2.746582e+00	-6.900488e+01
-6.103516e-01	-6.877600e+01
-3.051758e-01	-6.866919e+01
-3.051758e-01	-6.868445e+01
-3.051758e-01	-6.877600e+01
0	-6.877600e+01
1.831055e+00	-6.866919e+01
0	-6.873022e+01
1.525879e+00	-6.869971e+01
0	-6.866919e+01
-1.831055e+00	-6.871497e+01
-3.356934e+00	-6.877600e+01
-1.831055e+00	-6.882178e+01
-1.220703e+00	-6.891333e+01
-9.155273e-01	-6.905066e+01
2.746582e+00	-6.900488e+01
6.103516e+00	-6.897437e+01
4.882813e+00	-6.905066e+01
4.577637e+00	-6.882178e+01
1.831055e+00	-6.868445e+01
1.220703e+00	-6.857764e+01
-1.525879e+00	-6.871497e+01
-1.525879e+00	-6.879126e+01
-3.051758e-01	-6.895911e+01
4.272461e+00	-6.906592e+01
5.187988e+00	-6.897437e+01
6.408691e+00	-6.865393e+01
-1.525879e+00	-6.873022e+01
-3.051758e+00	-6.860815e+01
0	-6.869971e+01
-1.220703e+00	-6.885229e+01
5.187988e+00	-6.897437e+01
6.408691e+00	-6.892859e+01
3.967285e+00	-6.869971e+01
-6.103516e-01	-6.857764e+01
-1.525879e+00	-6.865393e+01
0	-6.889807e+01
3.356934e+00	-6.898962e+01
4.577637e+00	-6.885229e+01
2.746582e+00	-6.868445e+01
-3.051758e-01	-6.859290e+01
-1.525879e+00	-6.873022e+01
1.220703e+00	-6.891333e+01
6.408691e+00	-6.885229e+01
3.356934e+00	-6.865393e+01
6.103516e-01	-6.844031e+01
-2.136230e+00	-6.877600e+01
1.831055e+00	-6.902014e+01
7.934570e+00	-6.874548e+01
0	-6.845557e+01
-1.220703e+00	-6.865393e+01
-1.831055e+00	-6.892859e+01
7.324219e+00	-6.873022e+01
1.220703e+00	-6.851660e+01
-3.356934e+00	-6.863867e+01
4.882813e+00	-6.883704e+01
5.493164e+00	-6.869971e+01
-2.136230e+00	-6.847083e+01
-1.220703e+00	-6.877600e+01
4.882813e+00	-6.889807e+01
1.525879e+00	-6.851660e+01
-1.831055e+00	-6.866919e+01
4.577637e+00	-6.895911e+01
2.136230e+00	-6.859290e+01
-1.220703e+00	-6.868445e+01
7.019043e+00	-6.880652e+01
1.525879e+00	-6.856238e+01
-2.441406e+00	-6.868445e+01
3.967285e+00	-6.891333e+01
3.662109e+00	-6.856238e+01
-2.441406e+00	-6.857764e+01
3.051758e-01	-6.871497e+01
2.441406e+00	-6.883704e+01
4.882813e+00	-6.879126e+01
6.103516e+00	-6.886755e+01
3.967285e+00	-6.900488e+01
3.662109e+00	-6.892859e+01
2.746582e+00	-6.886755e+01
9.155273e-01	-6.874548e+01
-1.831055e+00	-6.871497e+01
-2.136230e+00	-6.851660e+01
0	-6.854712e+01
1.220703e+00	-6.866919e+01
5.187988e+00	-6.879126e+01
6.103516e+00	-6.879126e+01
5.493164e+00	-6.886755e+01
4.577637e+00	-6.891333e+01
3.051758e+00	-6.879126e+01
2.746582e+00	-6.882178e+01
4.272461e+00	-6.877600e+01
5.493164e+00	-6.880652e+01
5.493164e+00	-6.871497e+01
7.019043e+00	-6.883704e+01
4.577637e+00	-6.879126e+01
4.272461e+00	-6.868445e+01
2.136230e+00	-6.847083e+01
3.051758e-01	-6.837927e+01
-3.967285e+00	-6.853186e+01
-3.356934e+00	-6.862341e+01
-1.525879e+00	-6.871497e+01
-1.220703e+00	-6.888281e+01
4.272461e+00	-6.882178e+01
4.882813e+00	-6.876074e+01
3.662109e+00	-6.853186e+01
-3.051758e-01	-6.836401e+01
-6.103516e-01	-6.836401e+01
-3.356934e+00	-6.850134e+01
-3.356934e+00	-6.871497e+01
2.441406e+00	-6.880652e+01
5.798340e+00	-6.868445e+01
3.356934e+00	-6.850134e+01
-3.051758e-01	-6.845557e+01
-3.051758e+00	-6.840979e+01
3.051758e-01	-6.865393e+01
1.220703e+00	-6.880652e+01
5.187988e+00	-6.876074e+01
9.155273e-01	-6.848608e+01
-6.103516e-01	-6.839453e+01
-3.051758e+00	-6.851660e+01
-6.103516e-01	-6.865393e+01
5.187988e+00	-6.874548e+01
4.272461e+00	-6.865393e+01
-9.155273e-01	-6.834875e+01
-1.525879e+00	-6.845557e+01
-6.103516e-01	-6.866919e+01
3.967285e+00	-6.882178e+01
4.882813e+00	-6.857764e+01
-9.155273e-01	-6.825720e+01
-2.136230e+00	-6.845557e+01
3.051758e-01	-6.874548e+01
4.272461e+00	-6.879126e+01
-9.155273e-01	-6.845557e+01
-1.831055e+00	-6.848608e+01
2.136230e+00	-6.876074e+01
5.798340e+00	-6.865393e+01
-1.831055e+00	-6.837927e+01
-2.746582e+00	-6.862341e+01
1.831055e+00	-6.879126e+01
2.441406e+00	-6.845557e+01
-2.441406e+00	-6.844031e+01
2.441406e+00	-6.869971e+01
4.577637e+00	-6.874548e+01
-9.155273e-01	-6.830298e+01
-2.136230e+00	-6.866919e+01
6.103516e+00	-6.865393e+01
-1.831055e+00	-6.839453e+01
-3.051758e-01	-6.873022e+01
4.272461e+00	-6.863867e+01
-9.155273e-01	-6.837927e+01
2.441406e+00	-6.871497e+01
3.356934e+00	-6.848608e+01
-2.136230e+00	-6.842505e+01
4.577637e+00	-6.866919e+01
4.577637e+00	-6.866919e+01
-6.103516e-01	-6.839453e+01
-1.220703e+00	-6.836401e+01
-3.051758e-01	-6.851660e+01
-1.525879e+00	-6.860815e+01
-2.441406e+00	-6.868445e+01
3.051758e-01	-6.857764e+01
-1.220703e+00	-6.847083e+01
-2.746582e+00	-6.850134e+01
3.051758e-01	-6.834875e+01
6.103516e-01	-6.845557e+01
4.577637e+00	-6.859290e+01
5.798340e+00	-6.873022e+01
2.746582e+00	-6.873022e+01
0	-6.862341e+01
-2.136230e+00	-6.869971e+01
-1.525879e+00	-6.851660e+01
-2.746582e+00	-6.865393e+01
-3.051758e+00	-6.856238e+01
-2.136230e+00	-6.857764e+01
-1.525879e+00	-6.857764e+01
-9.155273e-01	-6.856238e+01
-6.103516e-01	-6.854712e+01
0	-6.873022e+01
-1.525879e+00	-6.891333e+01
1.525879e+00	-6.885229e+01
4.272461e+00	-6.869971e+01
4.272461e+00	-6.877600e+01
5.493164e+00	-6.857764e+01
3.356934e+00	-6.834875e+01
3.051758e-01	-6.834875e+01
-2.746582e+00	-6.844031e+01
-2.441406e+00	-6.865393e+01
6.103516e-01	-6.866919e+01
2.441406e+00	-6.883704e+01
6.713867e+00	-6.874548e+01
3.967285e+00	-6.862341e+01
1.525879e+00	-6.833350e+01
-9.155273e-01	-6.839453e+01
-3.051758e+00	-6.848608e+01
6.103516e-01	-6.868445e+01
3.662109e+00	-6.886755e+01
5.187988e+00	-6.876074e+01
3.967285e+00	-6.844031e+01
-2.746582e+00	-6.840979e+01
-1.525879e+00	-6.844031e+01
-1.525879e+00	-6.871497e+01
5.187988e+00	-6.877600e+01
4.272461e+00	-6.874548e+01
2.441406e+00	-6.833350e+01
-9.155273e-01	-6.834875e+01
-2.136230e+00	-6.869971e+01
3.051758e+00	-6.871497e+01
6.408691e+00	-6.859290e+01
1.831055e+00	-6.836401e+01
-1.831055e+00	-6.840979e+01
-1.831055e+00	-6.862341e+01
4.577637e+00	-6.876074e+01
4.882813e+00	-6.873022e+01
1.525879e+00	-6.836401e+01
-3.356934e+00	-6.854712e+01
1.525879e+00	-6.874548e+01
3.967285e+00	-6.873022e+01
2.136230e+00	-6.840979e+01
-2.136230e+00	-6.862341e+01
-3.051758e-01	-6.885229e+01
5.798340e+00	-6.869971e+01
1.525879e+00	-6.840979e+01
-2.746582e+00	-6.863867e+01
4.882813e+00	-6.885229e+01
2.746582e+00	-6.854712e+01
-6.103516e-01	-6.854712e+01
0	-6.888281e+01
5.493164e+00	-6.860815e+01
-2.441406e+00	-6.850134e+01
2.441406e+00	-6.888281e+01
3.967285e+00	-6.871497e+01
-1.220703e+00	-6.842505e+01
3.356934e+00	-6.886755e+01
2.441406e+00	-6.863867e+01
-3.356934e+00	-6.859290e+01
4.577637e+00	-6.892859e+01
3.967285e+00	-6.860815e+01
-9.155273e-01	-6.853186e+01
-3.051758e+00	-6.885229e+01
3.356934e+00	-6.889807e+01
4.577637e+00	-6.880652e+01
5.493164e+00	-6.877600e+01
3.967285e+00	-6.879126e+01
5.187988e+00	-6.886755e+01
6.713867e+00	-6.879126e+01
6.103516e+00	-6.888281e+01
6.103516e-01	-6.886755e+01
-2.441406e+00	-6.866919e+01
-1.831055e+00	-6.854712e+01
3.051758e-01	-6.850134e+01
2.136230e+00	-6.863867e+01
4.882813e+00	-6.880652e+01
5.493164e+00	-6.889807e+01
4.272461e+00	-6.888281e+01
3.051758e+00	-6.889807e+01
1.220703e+00	-6.883704e+01
3.356934e+00	-6.883704e+01
1.220703e+00	-6.895911e+01
3.051758e-01	-6.900488e+01
2.136230e+00	-6.903540e+01
6.103516e+00	-6.885229e+01
5.798340e+00	-6.891333e+01
5.493164e+00	-6.882178e+01
3.662109e+00	-6.880652e+01
2.441406e+00	-6.866919e+01
6.103516e-01	-6.856238e+01
-1.831055e+00	-6.860815e+01
-2.136230e+00	-6.869971e+01
-4.577637e+00	-6.877600e+01
-3.051758e-01	-6.882178e+01
3.967285e+00	-6.885229e+01
5.493164e+00	-6.894385e+01
4.882813e+00	-6.879126e+01
9.155273e-01	-6.866919e+01
-9.155273e-01	-6.862341e+01
-1.220703e+00	-6.869971e+01
-9.155273e-01	-6.880652e+01
1.525879e+00	-6.888281e+01
3.967285e+00	-6.895911e+01
5.798340e+00	-6.882178e+01
-1.220703e+00	-6.866919e+01
-9.155273e-01	-6.865393e+01
-1.525879e+00	-6.880652e+01
0	-6.895911e+01
6.103516e+00	-6.892859e+01
5.187988e+00	-6.891333e+01
-3.051758e-01	-6.865393e+01
-1.525879e+00	-6.862341e+01
-3.662109e+00	-6.895911e+01
1.525879e+00	-6.897437e+01
5.493164e+00	-6.905066e+01
3.051758e+00	-6.874548e+01
3.051758e-01	-6.856238e+01
-2.441406e+00	-6.885229e+01
1.220703e+00	-6.906592e+01
5.187988e+00	-6.895911e+01
9.155273e-01	-6.880652e+01
-2.746582e+00	-6.876074e+01
-3.051758e+00	-6.908118e+01
5.187988e+00	-6.909644e+01
1.831055e+00	-6.882178e+01
-1.525879e+00	-6.866919e+01
-3.051758e-01	-6.897437e+01
4.577637e+00	-6.905066e+01
2.441406e+00	-6.879126e+01
-2.136230e+00	-6.880652e+01
1.220703e+00	-6.905066e+01
7.324219e+00	-6.895911e+01
-2.136230e+00	-6.873022e+01
-1.525879e+00	-6.898962e+01
5.493164e+00	-6.914221e+01
2.441406e+00	-6.874548e+01
-3.967285e+00	-6.894385e+01
5.493164e+00	-6.914221e+01
1.220703e+00	-6.879126e+01
-1.525879e+00	-6.888281e+01
4.882813e+00	-6.917273e+01
0	-6.873022e+01
-1.831055e+00	-6.894385e+01
5.187988e+00	-6.912695e+01
9.155273e-01	-6.880652e+01
-1.831055e+00	-6.879126e+01
3.051758e-01	-6.906592e+01
5.187988e+00	-6.915747e+01
5.187988e+00	-6.911169e+01
6.713867e+00	-6.906592e+01
5.493164e+00	-6.903540e+01
3.967285e+00	-6.912695e+01
3.967285e+00	-6.918799e+01
-3.051758e-01	-6.917273e+01
-9.155273e-01	-6.895911e+01
-2.441406e+00	-6.882178e+01
6.103516e-01	-6.869971e+01
2.441406e+00	-6.889807e+01
4.882813e+00	-6.902014e+01
3.967285e+00	-6.912695e+01
5.493164e+00	-6.914221e+01
4.272461e+00	-6.917273e+01
1.220703e+00	-6.914221e+01
2.746582e+00	-6.903540e+01
1.525879e+00	-6.909644e+01
3.967285e+00	-6.906592e+01
3.356934e+00	-6.911169e+01
3.356934e+00	-6.914221e+01
5.187988e+00	-6.908118e+01
7.019043e+00	-6.908118e+01
6.103516e+00	-6.903540e+01
3.662109e+00	-6.885229e+01
-2.136230e+00	-6.889807e+01
1.220703e+00	-6.874548e+01
-1.525879e+00	-6.879126e+01
-2.136230e+00	-6.889807e+01
0	-6.905066e+01
2.441406e+00	-6.920325e+01
7.019043e+00	-6.918799e+01
3.967285e+00	-6.909644e+01
3.662109e+00	-6.885229e+01
-1.220703e+00	-6.880652e+01
-2.136230e+00	-6.888281e+01
-9.155273e-01	-6.902014e+01
9.155273e-01	-6.911169e+01
4.577637e+00	-6.920325e+01
6.103516e+00	-6.908118e+01
2.441406e+00	-6.880652e+01
6.103516e-01	-6.876074e+01
-1.525879e+00	-6.886755e+01
0	-6.902014e+01
4.577637e+00	-6.914221e+01
5.187988e+00	-6.915747e+01
3.051758e+00	-6.885229e+01
-6.103516e-01	-6.873022e+01
-3.051758e-01	-6.885229e+01
-3.051758e-01	-6.915747e+01
5.798340e+00	-6.912695e+01
2.746582e+00	-6.902014e+01
6.103516e-01	-6.877600e+01
-1.220703e+00	-6.894385e+01
1.525879e+00	-6.914221e+01
4.272461e+00	-6.921851e+01
3.662109e+00	-6.889807e+01
-1.220703e+00	-6.880652e+01
-6.103516e-01	-6.902014e+01
4.272461e+00	-6.917273e+01
5.187988e+00	-6.914221e+01
3.051758e-01	-6.885229e+01
-1.220703e+00	-6.897437e+01
5.493164e+00	-6.926428e+01
4.272461e+00	-6.898962e+01
-1.525879e+00	-6.880652e+01
-3.051758e-01	-6.909644e+01
5.798340e+00	-6.918799e+01
3.051758e-01	-6.894385e+01
-1.525879e+00	-6.898962e+01
4.272461e+00	-6.934058e+01
3.356934e+00	-6.898962e+01
-2.136230e+00	-6.891333e+01
3.967285e+00	-6.924902e+01
2.136230e+00	-6.898962e+01
-3.356934e+00	-6.898962e+01
4.577637e+00	-6.927954e+01
4.577637e+00	-6.891333e+01
-2.746582e+00	-6.902014e+01
3.051758e+00	-6.926428e+01
3.662109e+00	-6.895911e+01
-6.103516e-01	-6.888281e+01
-1.220703e+00	-6.918799e+01
1.220703e+00	-6.929480e+01
6.408691e+00	-6.920325e+01
4.577637e+00	-6.924902e+01
6.408691e+00	-6.921851e+01
4.577637e+00	-6.923376e+01
4.272461e+00	-6.920325e+01
6.103516e-01	-6.920325e+01
-3.051758e-01	-6.903540e+01
-2.136230e+00	-6.900488e+01
0	-6.897437e+01
2.746582e+00	-6.912695e+01
4.577637e+00	-6.918799e+01
1.220703e+00	-6.934058e+01
4.882813e+00	-6.924902e+01
1.220703e+00	-6.921851e+01
-6.103516e-01	-6.927954e+01
0	-6.921851e+01
-1.525879e+00	-6.921851e+01
1.831055e+00	-6.921851e+01
0	-6.923376e+01
3.356934e+00	-6.918799e+01
4.272461e+00	-6.931006e+01
3.051758e+00	-6.931006e+01
6.103516e+00	-6.923376e+01
4.272461e+00	-6.917273e+01
4.272461e+00	-6.895911e+01
1.525879e+00	-6.897437e+01
3.051758e-01	-6.886755e+01
-2.441406e+00	-6.897437e+01
-2.746582e+00	-6.905066e+01
3.051758e-01	-6.911169e+01
3.051758e+00	-6.924902e+01
4.882813e+00	-6.920325e+01
4.882813e+00	-6.911169e+01
2.136230e+00	-6.897437e+01
-1.525879e+00	-6.891333e+01
-1.220703e+00	-6.897437e+01
-3.051758e+00	-6.918799e+01
2.746582e+00	-6.921851e+01
4.577637e+00	-6.934058e+01
4.882813e+00	-6.900488e+01
-6.103516e-01	-6.891333e+01
-1.525879e+00	-6.900488e+01
-2.136230e+00	-6.912695e+01
3.967285e+00	-6.923376e+01
4.272461e+00	-6.926428e+01
3.662109e+00	-6.898962e+01
-1.220703e+00	-6.885229e+01
-9.155273e-01	-6.898962e+01
1.525879e+00	-6.918799e+01
5.187988e+00	-6.931006e+01
3.356934e+00	-6.911169e+01
-2.136230e+00	-6.892859e+01
-3.356934e+00	-6.905066e+01
9.155273e-01	-6.926428e+01
5.187988e+00	-6.926428e+01
2.136230e+00	-6.900488e+01
-1.831055e+00	-6.894385e+01
1.220703e+00	-6.911169e+01
5.798340e+00	-6.924902e+01
3.356934e+00	-6.909644e+01
-3.662109e+00	-6.892859e+01
-9.155273e-01	-6.909644e+01
6.713867e+00	-6.931006e+01
1.831055e+00	-6.902014e+01
-1.831055e+00	-6.902014e+01
2.441406e+00	-6.927954e+01
4.882813e+00	-6.909644e+01
-1.220703e+00	-6.895911e+01
-6.103516e-01	-6.918799e+01
6.408691e+00	-6.923376e+01
-1.831055e+00	-6.906592e+01
-1.831055e+00	-6.911169e+01
6.408691e+00	-6.932532e+01
3.051758e-01	-6.891333e+01
-9.155273e-01	-6.915747e+01
5.187988e+00	-6.931006e+01
-3.051758e-01	-6.906592e+01
9.155273e-01	-6.924902e+01
4.577637e+00	-6.934058e+01
-3.051758e-01	-6.885229e+01
0	-6.911169e+01
4.577637e+00	-6.932532e+01
5.187988e+00	-6.923376e+01
3.051758e+00	-6.902014e+01
-6.103516e-01	-6.902014e+01
3.051758e-01	-6.897437e+01
3.051758e-01	-6.895911e+01
4.272461e+00	-6.892859e+01
3.051758e+00	-6.926428e+01
6.713867e+00	-6.914221e+01
3.662109e+00	-6.915747e+01
-1.831055e+00	-6.932532e+01
-3.967285e+00	-6.912695e+01
9.155273e-01	-6.889807e+01
1.525879e+00	-6.892859e+01
3.967285e+00	-6.914221e+01
5.798340e+00	-6.921851e+01
4.882813e+00	-6.921851e+01
5.493164e+00	-6.926428e+01
4.577637e+00	-6.931006e+01
4.577637e+00	-6.924902e+01
3.967285e+00	-6.924902e+01
4.577637e+00	-6.927954e+01
5.798340e+00	-6.909644e+01
4.882813e+00	-6.914221e+01
2.746582e+00	-6.891333e+01
9.155273e-01	-6.894385e+01
6.103516e-01	-6.888281e+01
0	-6.894385e+01
-1.525879e+00	-6.898962e+01
-1.220703e+00	-6.920325e+01
9.155273e-01	-6.924902e+01
5.187988e+00	-6.931006e+01
5.187988e+00	-6.921851e+01
5.187988e+00	-6.912695e+01
2.136230e+00	-6.895911e+01
-6.103516e-01	-6.895911e+01
-2.746582e+00	-6.914221e+01
-9.155273e-01	-6.924902e+01
4.272461e+00	-6.932532e+01
7.629395e+00	-6.934058e+01
9.155273e-01	-6.920325e+01
2.136230e+00	-6.894385e+01
-2.441406e+00	-6.906592e+01
-1.220703e+00	-6.911169e+01
2.136230e+00	-6.927954e+01
5.187988e+00	-6.941687e+01
7.019043e+00	-6.917273e+01
9.155273e-01	-6.894385e+01
-1.525879e+00	-6.897437e+01
-3.051758e-01	-6.921851e+01
3.051758e+00	-6.940161e+01
4.882813e+00	-6.937109e+01
2.136230e+00	-6.898962e+01
-3.051758e-01	-6.895911e+01
0	-6.920325e+01
1.831055e+00	-6.938635e+01
6.103516e+00	-6.923376e+01
1.525879e+00	-6.900488e+01
1.831055e+00	-6.898962e+01
0	-6.937109e+01
4.882813e+00	-6.943213e+01
4.577637e+00	-6.906592e+01
9.155273e-01	-6.897437e+01
-1.220703e+00	-6.929480e+01
3.662109e+00	-6.944739e+01
3.356934e+00	-6.911169e+01
-9.155273e-01	-6.908118e+01
-9.155273e-01	-6.938635e+01
8.239746e+00	-6.927954e+01
0	-6.911169e+01
-2.136230e+00	-6.914221e+01
3.356934e+00	-6.946265e+01
2.746582e+00	-6.914221e+01
-2.441406e+00	-6.920325e+01
4.272461e+00	-6.935583e+01
2.136230e+00	-6.923376e+01
-9.155273e-01	-6.915747e+01
4.577637e+00	-6.940161e+01
3.051758e+00	-6.915747e+01
-2.136230e+00	-6.914221e+01
2.136230e+00	-6.938635e+01
3.051758e+00	-6.917273e+01
-9.155273e-01	-6.902014e+01
-6.103516e-01	-6.932532e+01
6.713867e+00	-6.940161e+01
5.493164e+00	-6.938635e+01
3.662109e+00	-6.921851e+01
4.272461e+00	-6.905066e+01
1.831055e+00	-6.924902e+01
3.356934e+00	-6.929480e+01
3.356934e+00	-6.940161e+01
4.882813e+00	-6.938635e+01
9.155273e-01	-6.935583e+01
-1.220703e+00	-6.929480e+01
-1.220703e+00	-6.902014e+01
-3.051758e-01	-6.911169e+01
3.967285e+00	-6.921851e+01
4.577637e+00	-6.932532e+01
5.493164e+00	-6.943213e+01
3.967285e+00	-6.953894e+01
2.441406e+00	-6.959998e+01
4.272461e+00	-6.943213e+01
3.967285e+00	-6.938635e+01
3.356934e+00	-6.938635e+01
5.187988e+00	-6.935583e+01
6.103516e+00	-6.944739e+01
3.051758e+00	-6.949316e+01
6.408691e+00	-6.943213e+01
3.662109e+00	-6.927954e+01
3.967285e+00	-6.915747e+01
3.051758e-01	-6.906592e+01
1.525879e+00	-6.905066e+01
-2.136230e+00	-6.911169e+01
-3.356934e+00	-6.935583e+01
-1.220703e+00	-6.935583e+01
3.356934e+00	-6.941687e+01
4.272461e+00	-6.952368e+01
6.408691e+00	-6.932532e+01
2.746582e+00	-6.915747e+01
1.220703e+00	-6.914221e+01
-4.882813e+00	-6.918799e+01
-3.356934e+00	-6.935583e+01
1.525879e+00	-6.944739e+01
5.493164e+00	-6.947791e+01
7.019043e+00	-6.940161e+01
0	-6.924902e+01
-9.155273e-01	-6.912695e+01
-2.746582e+00	-6.932532e+01
0	-6.944739e+01
4.577637e+00	-6.952368e+01
3.967285e+00	-6.943213e+01
1.220703e+00	-6.915747e+01
-1.525879e+00	-6.920325e+01
-1.525879e+00	-6.940161e+01
2.136230e+00	-6.953894e+01
6.408691e+00	-6.941687e+01
2.441406e+00	-6.923376e+01
-1.220703e+00	-6.921851e+01
-3.051758e+00	-6.941687e+01
3.662109e+00	-6.958472e+01
4.272461e+00	-6.949316e+01
1.525879e+00	-6.909644e+01
-1.220703e+00	-6.924902e+01
-3.051758e-01	-6.944739e+01
4.577637e+00	-6.940161e+01
3.051758e+00	-6.917273e+01
-4.272461e+00	-6.932532e+01
9.155273e-01	-6.941687e+01
5.798340e+00	-6.938635e+01
1.831055e+00	-6.903540e+01
-3.356934e+00	-6.934058e+01
3.356934e+00	-6.946265e+01
3.967285e+00	-6.923376e+01
-3.356934e+00	-6.921851e+01
9.155273e-01	-6.944739e+01
7.019043e+00	-6.937109e+01
-3.051758e-01	-6.900488e+01
-1.220703e+00	-6.937109e+01
6.408691e+00	-6.940161e+01
-9.155273e-01	-6.914221e+01
-3.356934e+00	-6.949316e+01
6.408691e+00	-6.941687e+01
0	-6.903540e+01
9.155273e-01	-6.956946e+01
6.408691e+00	-6.938635e+01
-1.831055e+00	-6.912695e+01
-9.155273e-01	-6.934058e+01
3.356934e+00	-6.946265e+01
5.493164e+00	-6.946265e+01
2.746582e+00	-6.940161e+01
-3.051758e-01	-6.937109e+01
3.051758e+00	-6.926428e+01
3.662109e+00	-6.929480e+01
3.356934e+00	-6.940161e+01
5.187988e+00	-6.943213e+01
3.051758e+00	-6.946265e+01
0	-6.938635e+01
-1.220703e+00	-6.927954e+01
3.051758e-01	-6.917273e+01
2.441406e+00	-6.926428e+01
2.441406e+00	-6.943213e+01
7.019043e+00	-6.932532e+01
5.493164e+00	-6.946265e+01
3.967285e+00	-6.959998e+01
2.136230e+00	-6.959998e+01
4.272461e+00	-6.943213e+01
6.103516e+00	-6.950842e+01
3.967285e+00	-6.958472e+01
4.882813e+00	-6.946265e+01
7.019043e+00	-6.944739e+01
4.272461e+00	-6.950842e+01
5.187988e+00	-6.946265e+01
3.356934e+00	-6.938635e+01
3.356934e+00	-6.917273e+01
9.155273e-01	-6.921851e+01
3.051758e-01	-6.903540e+01
-2.441406e+00	-6.927954e+01
-9.155273e-01	-6.924902e+01
-1.220703e+00	-6.953894e+01
4.882813e+00	-6.952368e+01
3.662109e+00	-6.956946e+01
5.798340e+00	-6.937109e+01
1.831055e+00	-6.923376e+01
3.051758e-01	-6.911169e+01
-1.525879e+00	-6.926428e+01
0	-6.934058e+01
3.051758e+00	-6.953894e+01
5.493164e+00	-6.953894e+01
4.272461e+00	-6.935583e+01
0	-6.915747e+01
-6.103516e-01	-6.918799e+01
-1.831055e+00	-6.940161e+01
2.746582e+00	-6.944739e+01
5.187988e+00	-6.950842e+01
4.882813e+00	-6.938635e+01
0	-6.924902e+01
-2.136230e+00	-6.921851e+01
9.155273e-01	-6.946265e+01
3.662109e+00	-6.963049e+01
6.408691e+00	-6.944739e+01
1.525879e+00	-6.924902e+01
-2.441406e+00	-6.911169e+01
-3.051758e-01	-6.944739e+01
2.746582e+00	-6.964575e+01
4.882813e+00	-6.947791e+01
2.746582e+00	-6.915747e+01
-6.103516e-01	-6.926428e+01
1.525879e+00	-6.956946e+01
6.408691e+00	-6.955420e+01
9.155273e-01	-6.926428e+01
-1.831055e+00	-6.918799e+01
2.441406e+00	-6.955420e+01
6.103516e+00	-6.953894e+01
1.220703e+00	-6.914221e+01
-3.051758e-01	-6.949316e+01
2.746582e+00	-6.956946e+01
4.272461e+00	-6.926428e+01
-2.136230e+00	-6.927954e+01
4.577637e+00	-6.949316e+01
3.967285e+00	-6.947791e+01
-1.220703e+00	-6.912695e+01
3.051758e-01	-6.969153e+01
5.493164e+00	-6.949316e+01
-3.051758e-01	-6.912695e+01
1.831055e+00	-6.953894e+01
4.882813e+00	-6.938635e+01
-2.746582e+00	-6.923376e+01
2.136230e+00	-6.959998e+01
6.408691e+00	-6.935583e+01
-3.051758e-01	-6.917273e+01
-4.882813e+00	-6.956946e+01
1.525879e+00	-6.946265e+01
6.103516e+00	-6.950842e+01
6.713867e+00	-6.956946e+01
3.967285e+00	-6.963049e+01
5.187988e+00	-6.961523e+01
4.272461e+00	-6.959998e+01
2.746582e+00	-6.950842e+01
0	-6.934058e+01
-1.220703e+00	-6.927954e+01
-3.051758e+00	-6.943213e+01
1.220703e+00	-6.938635e+01
6.103516e+00	-6.947791e+01
4.577637e+00	-6.956946e+01
2.746582e+00	-6.952368e+01
0	-6.950842e+01
3.051758e-01	-6.943213e+01
-1.525879e+00	-6.937109e+01
-2.441406e+00	-6.959998e+01
-2.746582e+00	-6.953894e+01
-3.051758e+00	-6.941687e+01
-9.155273e-01	-6.943213e+01
6.103516e-01	-6.949316e+01
1.831055e+00	-6.955420e+01
2.441406e+00	-6.959998e+01
4.272461e+00	-6.959998e+01
4.577637e+00	-6.963049e+01
3.967285e+00	-6.956946e+01
3.356934e+00	-6.944739e+01
1.220703e+00	-6.920325e+01
3.051758e-01	-6.909644e+01
0	-6.921851e+01
-6.103516e-01	-6.932532e+01
-1.220703e+00	-6.955420e+01
2.746582e+00	-6.963049e+01
5.187988e+00	-6.961523e+01
6.408691e+00	-6.950842e+01
2.746582e+00	-6.921851e+01
1.831055e+00	-6.912695e+01
-2.441406e+00	-6.935583e+01
-3.662109e+00	-6.946265e+01
6.103516e-01	-6.964575e+01
6.103516e+00	-6.953894e+01
3.051758e+00	-6.955420e+01
1.525879e+00	-6.920325e+01
-2.441406e+00	-6.932532e+01
-6.103516e-01	-6.935583e+01
9.155273e-01	-6.961523e+01
5.187988e+00	-6.953894e+01
3.967285e+00	-6.940161e+01
-9.155273e-01	-6.924902e+01
-2.136230e+00	-6.929480e+01
-9.155273e-01	-6.952368e+01
4.577637e+00	-6.969153e+01
6.103516e+00	-6.952368e+01
1.831055e+00	-6.914221e+01
-1.220703e+00	-6.921851e+01
-9.155273e-01	-6.958472e+01
4.577637e+00	-6.967627e+01
3.051758e+00	-6.947791e+01
-3.662109e+00	-6.924902e+01
-1.831055e+00	-6.941687e+01
4.577637e+00	-6.966101e+01
3.662109e+00	-6.944739e+01
-1.831055e+00	-6.914221e+01
-6.103516e-01	-6.950842e+01
5.187988e+00	-6.959998e+01
1.220703e+00	-6.931006e+01
-1.525879e+00	-6.932532e+01
1.220703e+00	-6.964575e+01
6.408691e+00	-6.941687e+01
-2.441406e+00	-6.920325e+01
-1.525879e+00	-6.953894e+01
7.324219e+00	-6.952368e+01
-3.051758e-01	-6.918799e+01
-2.136230e+00	-6.958472e+01
4.882813e+00	-6.955420e+01
9.155273e-01	-6.918799e+01
0	-6.949316e+01
5.187988e+00	-6.953894e+01
-4.272461e+00	-6.931006e+01
-1.525879e+00	-6.949316e+01
6.713867e+00	-6.947791e+01
9.155273e-01	-6.926428e+01
-3.051758e-01	-6.920325e+01
-2.746582e+00	-6.938635e+01
-9.155273e-01	-6.949316e+01
6.103516e-01	-6.938635e+01
-9.155273e-01	-6.959998e+01
-1.220703e+00	-6.946265e+01
-4.882813e+00	-6.944739e+01
0	-6.924902e+01
1.831055e+00	-6.926428e+01
4.882813e+00	-6.956946e+01
6.103516e+00	-6.947791e+01
3.051758e-01	-6.958472e+01
1.525879e+00	-6.946265e+01
-9.155273e-01	-6.943213e+01
-3.051758e-01	-6.926428e+01
-1.831055e+00	-6.931006e+01
-9.155273e-01	-6.927954e+01
9.155273e-01	-6.921851e+01
3.051758e-01	-6.909644e+01
9.155273e-01	-6.923376e+01
-3.356934e+00	-6.927954e+01
0	-6.918799e+01
-2.136230e+00	-6.931006e+01
-2.136230e+00	-6.935583e+01
0	-6.934058e+01
-3.051758e-01	-6.944739e+01
-1.831055e+00	-6.956946e+01
2.136230e+00	-6.958472e+01
4.882813e+00	-6.955420e+01
6.408691e+00	-6.963049e+01
4.577637e+00	-6.967627e+01
3.662109e+00	-6.940161e+01
1.220703e+00	-6.934058e+01
-9.155273e-01	-6.927954e+01
-3.356934e+00	-6.946265e+01
-9.155273e-01	-6.959998e+01
2.441406e+00	-6.966101e+01
6.713867e+00	-6.959998e+01
4.882813e+00	-6.947791e+01
3.051758e+00	-6.927954e+01
-9.155273e-01	-6.932532e+01
-1.831055e+00	-6.941687e+01
2.136230e+00	-6.956946e+01
6.103516e+00	-6.959998e+01
4.882813e+00	-6.949316e+01
1.220703e+00	-6.937109e+01
-1.525879e+00	-6.921851e+01
6.103516e-01	-6.952368e+01
3.051758e+00	-6.959998e+01
6.103516e+00	-6.955420e+01
3.967285e+00	-6.932532e+01
-1.831055e+00	-6.929480e+01
-2.441406e+00	-6.943213e+01
2.441406e+00	-6.955420e+01
6.103516e+00	-6.959998e+01
3.662109e+00	-6.937109e+01
-3.051758e-01	-6.921851e+01
-6.103516e-01	-6.938635e+01
3.356934e+00	-6.959998e+01
5.493164e+00	-6.949316e+01
3.051758e-01	-6.920325e+01
-6.103516e-01	-6.943213e+01
4.882813e+00	-6.959998e+01
5.187988e+00	-6.958472e+01
6.103516e-01	-6.914221e+01
-2.746582e+00	-6.956946e+01
4.577637e+00	-6.961523e+01
2.441406e+00	-6.941687e+01
-9.155273e-01	-6.938635e+01
2.441406e+00	-6.970679e+01
4.272461e+00	-6.947791e+01
3.051758e-01	-6.929480e+01
6.103516e-01	-6.969153e+01
5.187988e+00	-6.958472e+01
-9.155273e-01	-6.926428e+01
2.136230e+00	-6.970679e+01
9.155273e-01	-6.973730e+01
-1.525879e+00	-6.935583e+01
3.356934e+00	-6.966101e+01
5.798340e+00	-6.943213e+01
0	-6.924902e+01
3.051758e-01	-6.963049e+01
5.798340e+00	-6.959998e+01
3.356934e+00	-6.923376e+01
-3.051758e+00	-6.929480e+01
-1.220703e+00	-6.932532e+01
-3.967285e+00	-6.950842e+01
-1.525879e+00	-6.958472e+01
-1.831055e+00	-6.946265e+01
-2.746582e+00	-6.940161e+01
0	-6.932532e+01
9.155273e-01	-6.940161e+01
3.967285e+00	-6.961523e+01
5.798340e+00	-6.976782e+01
1.525879e+00	-6.975256e+01
-3.051758e-01	-6.953894e+01
-2.746582e+00	-6.947791e+01
-3.051758e-01	-6.929480e+01
-2.441406e+00	-6.935583e+01
9.155273e-01	-6.924902e+01
-1.525879e+00	-6.941687e+01
1.525879e+00	-6.921851e+01
6.103516e-01	-6.934058e+01
-1.220703e+00	-6.927954e+01
-1.525879e+00	-6.917273e+01
-2.441406e+00	-6.935583e+01
-2.746582e+00	-6.938635e+01
-1.525879e+00	-6.950842e+01
-1.220703e+00	-6.958472e+01
6.103516e-01	-6.964575e+01
5.187988e+00	-6.963049e+01
6.713867e+00	-6.953894e+01
3.662109e+00	-6.953894e+01
3.662109e+00	-6.943213e+01
1.525879e+00	-6.923376e+01
-6.103516e-01	-6.938635e+01
-4.272461e+00	-6.949316e+01
-1.525879e+00	-6.961523e+01
6.103516e+00	-6.958472e+01
5.187988e+00	-6.967627e+01
4.272461e+00	-6.953894e+01
2.136230e+00	-6.926428e+01
-1.220703e+00	-6.932532e+01
-2.136230e+00	-6.949316e+01
3.051758e-01	-6.956946e+01
5.798340e+00	-6.970679e+01
4.882813e+00	-6.961523e+01
1.831055e+00	-6.929480e+01
0	-6.926428e+01
-1.220703e+00	-6.949316e+01
0	-6.963049e+01
4.882813e+00	-6.973730e+01
3.967285e+00	-6.950842e+01
1.220703e+00	-6.932532e+01
-1.525879e+00	-6.927954e+01
-9.155273e-01	-6.946265e+01
3.356934e+00	-6.964575e+01
5.798340e+00	-6.949316e+01
0	-6.923376e+01
-3.051758e+00	-6.938635e+01
-1.831055e+00	-6.956946e+01
7.934570e+00	-6.952368e+01
1.831055e+00	-6.940161e+01
-2.746582e+00	-6.927954e+01
-2.441406e+00	-6.958472e+01
5.187988e+00	-6.958472e+01
1.831055e+00	-6.927954e+01
-4.272461e+00	-6.946265e+01
9.155273e-01	-6.953894e+01
5.798340e+00	-6.959998e+01
9.155273e-01	-6.921851e+01
-1.220703e+00	-6.941687e+01
3.662109e+00	-6.969153e+01
2.746582e+00	-6.926428e+01
-4.882813e+00	-6.950842e+01
4.272461e+00	-6.969153e+01
1.525879e+00	-6.949316e+01
-1.831055e+00	-6.937109e+01
3.356934e+00	-6.956946e+01
3.967285e+00	-6.937109e+01
-2.746582e+00	-6.934058e+01
3.967285e+00	-6.955420e+01
1.525879e+00	-6.932532e+01
-3.356934e+00	-6.940161e+01
6.103516e+00	-6.955420e+01
4.577637e+00	-6.926428e+01
-4.272461e+00	-6.926428e+01
-2.136230e+00	-6.929480e+01
-3.051758e-01	-6.946265e+01
-6.103516e-01	-6.947791e+01
9.155273e-01	-6.944739e+01
-3.051758e-01	-6.949316e+01
9.155273e-01	-6.937109e+01
-1.525879e+00	-6.931006e+01
-1.525879e+00	-6.921851e+01
3.051758e-01	-6.924902e+01
3.051758e+00	-6.941687e+01
5.493164e+00	-6.949316e+01
2.136230e+00	-6.950842e+01
6.103516e-01	-6.938635e+01
-1.525879e+00	-6.934058e+01
-3.051758e-01	-6.924902e+01
-3.356934e+00	-6.915747e+01
-1.525879e+00	-6.912695e+01
-3.051758e-01	-6.923376e+01
3.051758e-01	-6.915747e+01
-1.831055e+00	-6.927954e+01
-6.103516e-01	-6.917273e+01
-1.525879e+00	-6.924902e+01
-2.136230e+00	-6.924902e+01
-1.831055e+00	-6.924902e+01
6.103516e-01	-6.931006e+01
-3.051758e-01	-6.943213e+01
1.220703e+00	-6.955420e+01
2.746582e+00	-6.963049e+01
7.324219e+00	-6.953894e+01
4.272461e+00	-6.949316e+01
3.662109e+00	-6.929480e+01
9.155273e-01	-6.906592e+01
1.220703e+00	-6.908118e+01
-1.831055e+00	-6.929480e+01
-3.051758e+00	-6.944739e+01
1.525879e+00	-6.943213e+01
7.019043e+00	-6.952368e+01
6.713867e+00	-6.946265e+01
3.662109e+00	-6.923376e+01
-1.831055e+00	-6.923376e+01
-3.051758e-01	-6.920325e+01
-1.831055e+00	-6.947791e+01
1.831055e+00	-6.949316e+01
6.103516e+00	-6.963049e+01
5.493164e+00	-6.944739e+01
3.356934e+00	-6.921851e+01
-1.831055e+00	-6.920325e+01
-6.103516e-01	-6.932532e+01
1.220703e+00	-6.947791e+01
2.746582e+00	-6.967627e+01
4.577637e+00	-6.938635e+01
1.525879e+00	-6.920325e+01
0	-6.921851e+01
-1.525879e+00	-6.956946e+01
4.272461e+00	-6.955420e+01
6.103516e+00	-6.944739e+01
3.051758e+00	-6.918799e+01
-2.136230e+00	-6.924902e+01
-3.051758e-01	-6.944739e+01
3.662109e+00	-6.955420e+01
4.882813e+00	-6.934058e+01
0	-6.914221e+01
-9.155273e-01	-6.940161e+01
4.272461e+00	-6.958472e+01
4.272461e+00	-6.929480e+01
-9.155273e-01	-6.920325e+01
[truncated: 4,000 more rows]
