# Supplementary material for: Intrinsic neuronal properties represent song and error in zebra finch vocal learning
Source: Nat Commun. 2020 Feb 19;11:952. doi: 10.1038/s41467-020-14738-7 (PMC7031510; doi:10.1038/s41467-020-14738-7)
Supplement: Supplementary file 4 — Source Data [file 41467_2020_14738_MOESM4_ESM.zip › HVC_X_4.txt]

-4.577637e+00	-7.004248e+01
-5.187988e+00	-7.014929e+01
1.220703e+00	-7.031714e+01
4.272461e+00	-7.040869e+01
4.272461e+00	-7.033240e+01
1.525879e+00	-7.004248e+01
-2.746582e+00	-7.004248e+01
-3.662109e+00	-7.017981e+01
1.220703e+00	-7.048499e+01
5.798340e+00	-7.037817e+01
1.220703e+00	-7.016455e+01
-3.662109e+00	-7.004248e+01
-3.356934e+00	-7.030188e+01
3.356934e+00	-7.050024e+01
5.798340e+00	-7.037817e+01
-6.103516e-01	-7.007300e+01
-3.356934e+00	-7.011877e+01
-2.441406e+00	-7.031714e+01
2.136230e+00	-7.039343e+01
3.967285e+00	-7.050024e+01
4.882813e+00	-7.054602e+01
5.187988e+00	-7.040869e+01
4.882813e+00	-7.045447e+01
3.967285e+00	-7.039343e+01
0	-7.043921e+01
-3.662109e+00	-7.025610e+01
-2.746582e+00	-7.008826e+01
1.831055e+00	-7.033240e+01
5.187988e+00	-7.048499e+01
-1.831055e+00	-7.036292e+01
-2.746582e+00	-6.999670e+01
1.220703e+00	-7.024084e+01
4.577637e+00	-7.046973e+01
0	-7.046973e+01
-3.967285e+00	-7.037817e+01
-3.051758e+00	-7.010352e+01
-9.155273e-01	-7.013403e+01
1.831055e+00	-7.007300e+01
3.356934e+00	-7.030188e+01
5.493164e+00	-7.040869e+01
3.967285e+00	-7.051550e+01
2.746582e+00	-7.048499e+01
2.441406e+00	-7.043921e+01
2.136230e+00	-7.037817e+01
6.103516e-01	-7.039343e+01
-6.103516e-01	-7.030188e+01
-1.525879e+00	-7.043921e+01
-2.746582e+00	-7.037817e+01
-3.356934e+00	-7.042395e+01
-2.136230e+00	-7.030188e+01
-6.103516e-01	-7.034766e+01
-1.831055e+00	-7.036292e+01
-1.220703e+00	-7.037817e+01
-1.220703e+00	-7.039343e+01
0	-7.030188e+01
-2.136230e+00	-7.051550e+01
1.831055e+00	-7.042395e+01
9.155273e-01	-7.042395e+01
3.356934e+00	-7.046973e+01
4.272461e+00	-7.045447e+01
5.187988e+00	-7.037817e+01
3.051758e+00	-7.039343e+01
4.272461e+00	-7.042395e+01
4.272461e+00	-7.030188e+01
3.662109e+00	-7.034766e+01
2.136230e+00	-7.021033e+01
2.441406e+00	-7.007300e+01
-6.103516e-01	-7.014929e+01
-2.136230e+00	-6.999670e+01
-3.356934e+00	-6.998145e+01
-3.967285e+00	-7.008826e+01
-4.272461e+00	-7.022559e+01
-3.967285e+00	-7.034766e+01
-3.051758e-01	-7.034766e+01
3.051758e+00	-7.051550e+01
4.882813e+00	-7.048499e+01
5.187988e+00	-7.043921e+01
1.831055e+00	-7.027136e+01
6.103516e-01	-6.996619e+01
-9.155273e-01	-6.998145e+01
-3.051758e+00	-7.010352e+01
-3.051758e+00	-7.039343e+01
-3.051758e-01	-7.043921e+01
4.577637e+00	-7.043921e+01
5.187988e+00	-7.034766e+01
0	-7.010352e+01
-2.441406e+00	-7.004248e+01
-3.967285e+00	-7.017981e+01
-3.051758e-01	-7.037817e+01
3.967285e+00	-7.040869e+01
5.187988e+00	-7.027136e+01
-6.103516e-01	-6.998145e+01
-2.441406e+00	-6.996619e+01
-3.356934e+00	-7.030188e+01
4.272461e+00	-7.039343e+01
3.967285e+00	-7.028662e+01
-1.220703e+00	-7.001196e+01
-3.662109e+00	-7.005774e+01
9.155273e-01	-7.036292e+01
3.967285e+00	-7.031714e+01
2.441406e+00	-7.004248e+01
-1.220703e+00	-6.999670e+01
-3.356934e+00	-7.001196e+01
-3.967285e+00	-7.007300e+01
-3.356934e+00	-7.011877e+01
-2.746582e+00	-7.014929e+01
-1.525879e+00	-6.999670e+01
-1.525879e+00	-6.992041e+01
1.525879e+00	-6.999670e+01
3.662109e+00	-7.036292e+01
2.136230e+00	-7.030188e+01
-3.051758e+00	-7.004248e+01
0	-6.992041e+01
5.798340e+00	-7.024084e+01
2.746582e+00	-7.024084e+01
-1.831055e+00	-6.999670e+01
-2.746582e+00	-6.995093e+01
1.220703e+00	-6.984412e+01
3.967285e+00	-7.022559e+01
3.662109e+00	-7.022559e+01
9.155273e-01	-7.022559e+01
-1.220703e+00	-7.005774e+01
-2.136230e+00	-6.998145e+01
-3.967285e+00	-6.990515e+01
-2.746582e+00	-6.987463e+01
-2.441406e+00	-6.981360e+01
-6.103516e-01	-6.979834e+01
6.103516e-01	-6.984412e+01
0	-6.987463e+01
1.220703e+00	-6.988989e+01
-3.051758e-01	-6.988989e+01
1.525879e+00	-6.979834e+01
9.155273e-01	-6.984412e+01
1.220703e+00	-6.992041e+01
-3.051758e-01	-6.990515e+01
1.525879e+00	-6.984412e+01
1.220703e+00	-6.984412e+01
-3.051758e-01	-6.992041e+01
-9.155273e-01	-6.979834e+01
-1.220703e+00	-6.981360e+01
-9.155273e-01	-6.975256e+01
-1.525879e+00	-6.985938e+01
-2.746582e+00	-6.990515e+01
-2.441406e+00	-6.993567e+01
-3.967285e+00	-6.993567e+01
-2.746582e+00	-6.996619e+01
-2.441406e+00	-6.988989e+01
-4.577637e+00	-7.014929e+01
-1.831055e+00	-7.010352e+01
-2.136230e+00	-7.027136e+01
2.441406e+00	-7.013403e+01
2.136230e+00	-7.030188e+01
5.493164e+00	-7.022559e+01
4.577637e+00	-7.019507e+01
6.408691e+00	-6.998145e+01
3.356934e+00	-6.992041e+01
1.220703e+00	-6.984412e+01
-2.136230e+00	-6.964575e+01
-3.051758e+00	-6.981360e+01
-2.136230e+00	-6.982886e+01
6.103516e-01	-6.992041e+01
1.525879e+00	-7.004248e+01
3.662109e+00	-7.016455e+01
4.882813e+00	-7.010352e+01
4.882813e+00	-6.992041e+01
0	-6.973730e+01
-2.136230e+00	-6.973730e+01
-3.662109e+00	-6.984412e+01
-1.220703e+00	-6.999670e+01
4.272461e+00	-7.005774e+01
4.882813e+00	-7.011877e+01
3.662109e+00	-6.975256e+01
-3.662109e+00	-6.966101e+01
-3.662109e+00	-6.982886e+01
-9.155273e-01	-6.995093e+01
5.493164e+00	-7.019507e+01
4.577637e+00	-7.001196e+01
-1.525879e+00	-6.970679e+01
-3.356934e+00	-6.978308e+01
-1.220703e+00	-7.005774e+01
5.798340e+00	-7.016455e+01
6.103516e-01	-6.984412e+01
-1.525879e+00	-6.970679e+01
-1.831055e+00	-6.992041e+01
0	-7.016455e+01
3.662109e+00	-7.016455e+01
5.798340e+00	-7.013403e+01
4.882813e+00	-7.004248e+01
5.493164e+00	-7.005774e+01
4.882813e+00	-7.008826e+01
3.356934e+00	-7.016455e+01
-2.136230e+00	-7.001196e+01
-2.136230e+00	-6.978308e+01
-9.155273e-01	-6.967627e+01
5.187988e+00	-7.001196e+01
1.831055e+00	-7.010352e+01
-4.272461e+00	-6.998145e+01
0	-6.973730e+01
4.272461e+00	-7.008826e+01
3.051758e+00	-7.016455e+01
-1.831055e+00	-6.998145e+01
-3.356934e+00	-6.975256e+01
-1.831055e+00	-6.972205e+01
6.103516e-01	-6.979834e+01
3.967285e+00	-6.999670e+01
2.746582e+00	-7.011877e+01
6.713867e+00	-7.002722e+01
4.272461e+00	-7.005774e+01
9.155273e-01	-6.998145e+01
-6.103516e-01	-6.996619e+01
-1.220703e+00	-6.998145e+01
-2.136230e+00	-6.999670e+01
-3.662109e+00	-6.993567e+01
-3.051758e+00	-6.999670e+01
-1.831055e+00	-6.985938e+01
-2.746582e+00	-6.995093e+01
-2.441406e+00	-6.981360e+01
-3.662109e+00	-6.988989e+01
-2.441406e+00	-6.993567e+01
-4.272461e+00	-7.001196e+01
-2.746582e+00	-6.993567e+01
-2.441406e+00	-7.001196e+01
-2.136230e+00	-6.996619e+01
-3.051758e-01	-7.002722e+01
-3.051758e-01	-6.992041e+01
-1.525879e+00	-7.002722e+01
9.155273e-01	-7.007300e+01
2.136230e+00	-7.005774e+01
3.356934e+00	-7.011877e+01
3.662109e+00	-7.022559e+01
7.324219e+00	-7.005774e+01
3.662109e+00	-7.014929e+01
4.577637e+00	-6.998145e+01
3.356934e+00	-6.993567e+01
1.831055e+00	-6.992041e+01
0	-6.976782e+01
9.155273e-01	-6.969153e+01
-1.525879e+00	-6.969153e+01
-3.051758e+00	-6.975256e+01
-3.356934e+00	-6.981360e+01
-3.662109e+00	-6.993567e+01
0	-6.996619e+01
3.051758e-01	-7.008826e+01
4.577637e+00	-7.014929e+01
4.272461e+00	-7.005774e+01
5.187988e+00	-6.995093e+01
1.525879e+00	-6.975256e+01
-2.746582e+00	-6.972205e+01
-3.967285e+00	-6.979834e+01
-3.662109e+00	-6.992041e+01
6.103516e-01	-7.007300e+01
5.187988e+00	-7.014929e+01
3.967285e+00	-7.007300e+01
1.525879e+00	-6.973730e+01
-2.746582e+00	-6.972205e+01
-1.831055e+00	-6.985938e+01
-1.220703e+00	-7.004248e+01
4.577637e+00	-7.011877e+01
4.272461e+00	-6.995093e+01
-1.220703e+00	-6.973730e+01
-1.525879e+00	-6.975256e+01
-3.356934e+00	-7.004248e+01
4.882813e+00	-7.011877e+01
4.882813e+00	-6.992041e+01
1.525879e+00	-6.959998e+01
-3.967285e+00	-6.981360e+01
-2.441406e+00	-7.002722e+01
3.662109e+00	-7.011877e+01
6.713867e+00	-7.002722e+01
5.798340e+00	-7.001196e+01
4.577637e+00	-6.993567e+01
3.662109e+00	-6.987463e+01
6.103516e+00	-6.993567e+01
3.051758e+00	-7.010352e+01
4.882813e+00	-7.004248e+01
-2.441406e+00	-6.995093e+01
-1.220703e+00	-6.976782e+01
1.525879e+00	-6.970679e+01
5.493164e+00	-6.999670e+01
-3.051758e-01	-6.985938e+01
-3.662109e+00	-6.969153e+01
2.136230e+00	-6.976782e+01
3.662109e+00	-7.011877e+01
3.051758e-01	-6.996619e+01
-3.051758e+00	-6.987463e+01
-9.155273e-01	-6.966101e+01
0	-6.970679e+01
2.136230e+00	-6.987463e+01
5.187988e+00	-7.002722e+01
5.493164e+00	-7.007300e+01
1.831055e+00	-7.005774e+01
6.103516e-01	-7.004248e+01
-6.103516e-01	-6.998145e+01
0	-6.985938e+01
-3.662109e+00	-6.988989e+01
-3.356934e+00	-6.979834e+01
-1.525879e+00	-6.975256e+01
-3.051758e+00	-6.973730e+01
-3.051758e+00	-6.969153e+01
-2.746582e+00	-6.976782e+01
-2.136230e+00	-6.969153e+01
-2.136230e+00	-6.969153e+01
-1.831055e+00	-6.961523e+01
-2.136230e+00	-6.969153e+01
-2.441406e+00	-6.973730e+01
-2.746582e+00	-6.970679e+01
-4.577637e+00	-6.976782e+01
-1.525879e+00	-6.970679e+01
-3.051758e+00	-6.973730e+01
-3.356934e+00	-6.982886e+01
-2.746582e+00	-6.981360e+01
-2.441406e+00	-6.984412e+01
-2.746582e+00	-6.987463e+01
-2.441406e+00	-7.002722e+01
-9.155273e-01	-6.998145e+01
-2.441406e+00	-7.002722e+01
3.662109e+00	-6.996619e+01
3.356934e+00	-7.010352e+01
4.272461e+00	-7.004248e+01
6.103516e+00	-7.004248e+01
4.882813e+00	-7.013403e+01
3.051758e+00	-6.993567e+01
2.441406e+00	-6.976782e+01
3.051758e-01	-6.961523e+01
-9.155273e-01	-6.959998e+01
-1.220703e+00	-6.959998e+01
-2.746582e+00	-6.969153e+01
-3.967285e+00	-6.993567e+01
-9.155273e-01	-6.988989e+01
2.441406e+00	-7.007300e+01
6.103516e+00	-6.999670e+01
5.798340e+00	-6.993567e+01
4.272461e+00	-6.972205e+01
0	-6.958472e+01
-3.356934e+00	-6.966101e+01
-3.662109e+00	-6.973730e+01
-1.525879e+00	-7.001196e+01
3.967285e+00	-7.008826e+01
6.408691e+00	-7.004248e+01
3.662109e+00	-6.972205e+01
3.051758e-01	-6.964575e+01
-5.187988e+00	-6.970679e+01
-1.220703e+00	-6.993567e+01
3.051758e+00	-7.002722e+01
6.103516e+00	-6.993567e+01
0	-6.961523e+01
-2.136230e+00	-6.966101e+01
-1.525879e+00	-6.992041e+01
4.577637e+00	-7.007300e+01
5.798340e+00	-6.988989e+01
1.220703e+00	-6.969153e+01
-1.220703e+00	-6.964575e+01
-3.051758e+00	-6.973730e+01
-3.356934e+00	-6.982886e+01
-1.525879e+00	-6.985938e+01
-3.356934e+00	-6.988989e+01
-3.051758e+00	-6.970679e+01
-2.441406e+00	-6.967627e+01
2.441406e+00	-6.976782e+01
4.882813e+00	-7.005774e+01
1.220703e+00	-7.008826e+01
-2.136230e+00	-6.988989e+01
-3.051758e-01	-6.976782e+01
4.577637e+00	-7.004248e+01
1.220703e+00	-6.995093e+01
-2.136230e+00	-6.981360e+01
0	-6.967627e+01
1.831055e+00	-6.995093e+01
4.882813e+00	-7.007300e+01
1.831055e+00	-7.010352e+01
-6.103516e-01	-7.004248e+01
-3.662109e+00	-6.993567e+01
-2.746582e+00	-6.966101e+01
-2.136230e+00	-6.970679e+01
-6.103516e-01	-6.975256e+01
-6.103516e-01	-6.978308e+01
3.051758e-01	-6.979834e+01
3.051758e+00	-6.984412e+01
4.272461e+00	-6.984412e+01
3.051758e+00	-6.988989e+01
4.882813e+00	-6.998145e+01
5.493164e+00	-7.002722e+01
5.187988e+00	-6.998145e+01
4.577637e+00	-7.007300e+01
5.493164e+00	-7.001196e+01
5.493164e+00	-7.010352e+01
5.493164e+00	-7.004248e+01
5.187988e+00	-6.996619e+01
5.187988e+00	-7.002722e+01
3.356934e+00	-7.001196e+01
2.441406e+00	-6.998145e+01
2.136230e+00	-6.993567e+01
3.356934e+00	-6.985938e+01
1.831055e+00	-6.978308e+01
2.746582e+00	-6.975256e+01
-6.103516e-01	-6.978308e+01
3.051758e-01	-6.966101e+01
-2.136230e+00	-6.970679e+01
-2.746582e+00	-6.970679e+01
-2.136230e+00	-6.972205e+01
-3.662109e+00	-6.976782e+01
-3.051758e+00	-6.981360e+01
-3.051758e+00	-7.001196e+01
-9.155273e-01	-6.993567e+01
-1.220703e+00	-7.013403e+01
2.746582e+00	-7.002722e+01
4.577637e+00	-7.008826e+01
7.629395e+00	-7.004248e+01
4.577637e+00	-7.004248e+01
0	-6.985938e+01
-6.103516e-01	-6.967627e+01
-3.356934e+00	-6.964575e+01
-3.051758e+00	-6.982886e+01
-1.220703e+00	-6.995093e+01
0	-7.017981e+01
4.882813e+00	-7.007300e+01
5.187988e+00	-7.004248e+01
2.746582e+00	-6.982886e+01
-1.525879e+00	-6.966101e+01
-4.577637e+00	-6.978308e+01
-1.831055e+00	-6.990515e+01
2.136230e+00	-7.010352e+01
6.713867e+00	-7.002722e+01
6.103516e-01	-6.998145e+01
1.220703e+00	-6.956946e+01
-4.882813e+00	-6.988989e+01
9.155273e-01	-6.990515e+01
3.356934e+00	-7.021033e+01
5.493164e+00	-6.990515e+01
-9.155273e-01	-6.970679e+01
-3.967285e+00	-6.990515e+01
-9.155273e-01	-7.011877e+01
6.713867e+00	-7.007300e+01
2.136230e+00	-6.987463e+01
1.831055e+00	-6.964575e+01
-3.051758e+00	-6.976782e+01
-1.220703e+00	-6.979834e+01
-5.187988e+00	-6.984412e+01
-1.831055e+00	-6.975256e+01
-1.831055e+00	-6.969153e+01
6.103516e-01	-6.956946e+01
1.525879e+00	-6.979834e+01
5.187988e+00	-7.005774e+01
1.525879e+00	-7.005774e+01
-3.051758e+00	-6.985938e+01
3.051758e-01	-6.972205e+01
6.103516e+00	-7.002722e+01
1.525879e+00	-6.995093e+01
-3.662109e+00	-6.975256e+01
-6.103516e-01	-6.961523e+01
3.967285e+00	-6.999670e+01
5.187988e+00	-7.007300e+01
0	-7.008826e+01
-2.136230e+00	-6.993567e+01
-2.136230e+00	-6.976782e+01
0	-6.966101e+01
-1.831055e+00	-6.981360e+01
6.103516e-01	-6.979834e+01
3.356934e+00	-6.999670e+01
4.882813e+00	-7.004248e+01
4.882813e+00	-7.001196e+01
5.493164e+00	-7.013403e+01
6.713867e+00	-7.007300e+01
3.662109e+00	-7.014929e+01
4.272461e+00	-7.008826e+01
2.441406e+00	-7.025610e+01
3.662109e+00	-7.011877e+01
3.051758e-01	-7.022559e+01
3.051758e+00	-7.005774e+01
2.441406e+00	-7.011877e+01
-3.051758e-01	-7.013403e+01
2.136230e+00	-7.011877e+01
1.831055e+00	-7.007300e+01
2.441406e+00	-7.013403e+01
3.356934e+00	-7.004248e+01
4.272461e+00	-7.010352e+01
4.882813e+00	-7.019507e+01
4.577637e+00	-7.019507e+01
7.019043e+00	-7.004248e+01
5.493164e+00	-7.008826e+01
6.408691e+00	-7.002722e+01
5.187988e+00	-7.001196e+01
3.356934e+00	-6.988989e+01
3.051758e+00	-6.981360e+01
6.103516e-01	-6.981360e+01
-9.155273e-01	-6.966101e+01
-3.051758e-01	-6.961523e+01
-1.220703e+00	-6.967627e+01
-2.441406e+00	-6.981360e+01
-3.356934e+00	-6.999670e+01
3.051758e-01	-6.996619e+01
3.051758e-01	-7.019507e+01
5.798340e+00	-7.013403e+01
4.272461e+00	-7.014929e+01
4.882813e+00	-6.993567e+01
1.831055e+00	-6.976782e+01
0	-6.969153e+01
-1.831055e+00	-6.981360e+01
-5.187988e+00	-6.999670e+01
-9.155273e-01	-7.011877e+01
5.493164e+00	-7.005774e+01
5.187988e+00	-7.024084e+01
3.967285e+00	-6.978308e+01
-3.051758e-01	-6.982886e+01
-3.051758e+00	-6.979834e+01
-4.272461e+00	-7.005774e+01
2.441406e+00	-7.016455e+01
6.713867e+00	-7.022559e+01
3.356934e+00	-6.990515e+01
-1.220703e+00	-6.972205e+01
-1.831055e+00	-6.992041e+01
-1.220703e+00	-7.016455e+01
6.408691e+00	-7.014929e+01
2.441406e+00	-6.993567e+01
-1.831055e+00	-6.972205e+01
-1.525879e+00	-6.998145e+01
4.272461e+00	-7.019507e+01
5.187988e+00	-7.025610e+01
3.356934e+00	-6.998145e+01
6.103516e-01	-6.985938e+01
0	-6.975256e+01
6.103516e-01	-6.981360e+01
3.051758e-01	-6.981360e+01
1.831055e+00	-6.990515e+01
5.187988e+00	-7.013403e+01
3.967285e+00	-7.021033e+01
-1.831055e+00	-7.001196e+01
-2.746582e+00	-6.990515e+01
3.051758e-01	-6.985938e+01
3.967285e+00	-7.022559e+01
-1.525879e+00	-7.004248e+01
-2.441406e+00	-6.985938e+01
3.051758e+00	-6.985938e+01
5.187988e+00	-7.008826e+01
1.220703e+00	-7.004248e+01
-2.136230e+00	-7.001196e+01
-1.220703e+00	-6.981360e+01
-3.051758e+00	-6.978308e+01
-6.103516e-01	-6.982886e+01
9.155273e-01	-6.996619e+01
5.187988e+00	-7.002722e+01
5.798340e+00	-7.014929e+01
5.187988e+00	-7.011877e+01
5.187988e+00	-7.014929e+01
4.577637e+00	-7.016455e+01
1.220703e+00	-7.022559e+01
2.746582e+00	-7.021033e+01
1.831055e+00	-7.014929e+01
1.831055e+00	-7.010352e+01
6.103516e-01	-7.016455e+01
1.525879e+00	-7.010352e+01
-6.103516e-01	-7.016455e+01
-1.831055e+00	-7.028662e+01
1.220703e+00	-7.017981e+01
1.220703e+00	-7.013403e+01
3.356934e+00	-7.022559e+01
3.662109e+00	-7.017981e+01
3.051758e+00	-7.013403e+01
3.356934e+00	-7.019507e+01
2.441406e+00	-7.031714e+01
4.882813e+00	-7.022559e+01
4.882813e+00	-7.028662e+01
4.882813e+00	-7.021033e+01
6.408691e+00	-7.014929e+01
5.493164e+00	-7.007300e+01
2.136230e+00	-6.993567e+01
3.051758e-01	-6.992041e+01
3.051758e-01	-6.984412e+01
-1.220703e+00	-6.969153e+01
-2.441406e+00	-6.979834e+01
-1.220703e+00	-6.975256e+01
-4.272461e+00	-7.004248e+01
-1.831055e+00	-7.001196e+01
-2.441406e+00	-7.008826e+01
2.441406e+00	-7.008826e+01
4.577637e+00	-7.031714e+01
5.493164e+00	-7.010352e+01
1.525879e+00	-7.019507e+01
2.136230e+00	-6.978308e+01
-1.831055e+00	-6.985938e+01
-2.746582e+00	-6.972205e+01
-3.967285e+00	-6.999670e+01
0	-7.002722e+01
5.187988e+00	-7.017981e+01
6.103516e+00	-7.013403e+01
3.051758e-01	-6.998145e+01
-6.103516e-01	-6.964575e+01
-2.441406e+00	-6.987463e+01
-1.831055e+00	-6.999670e+01
3.967285e+00	-7.014929e+01
5.187988e+00	-7.002722e+01
9.155273e-01	-6.973730e+01
-3.051758e+00	-6.978308e+01
-2.746582e+00	-6.993567e+01
3.967285e+00	-7.007300e+01
6.103516e+00	-7.002722e+01
6.103516e-01	-6.958472e+01
-2.136230e+00	-6.966101e+01
-9.155273e-01	-6.996619e+01
3.662109e+00	-7.016455e+01
4.577637e+00	-6.985938e+01
6.103516e-01	-6.964575e+01
-1.220703e+00	-6.964575e+01
-2.441406e+00	-6.967627e+01
-2.136230e+00	-6.964575e+01
-2.136230e+00	-6.963049e+01
-2.136230e+00	-6.969153e+01
3.051758e-01	-6.969153e+01
3.356934e+00	-6.987463e+01
4.882813e+00	-6.995093e+01
-1.525879e+00	-6.990515e+01
-3.051758e-01	-6.958472e+01
2.441406e+00	-6.973730e+01
3.967285e+00	-6.999670e+01
-1.831055e+00	-6.987463e+01
-2.136230e+00	-6.959998e+01
1.220703e+00	-6.975256e+01
5.798340e+00	-7.001196e+01
3.051758e+00	-7.007300e+01
0	-6.985938e+01
-4.577637e+00	-6.978308e+01
-2.136230e+00	-6.963049e+01
-2.746582e+00	-6.972205e+01
3.051758e+00	-6.963049e+01
2.746582e+00	-6.982886e+01
5.798340e+00	-6.998145e+01
6.713867e+00	-6.999670e+01
3.356934e+00	-7.001196e+01
4.882813e+00	-6.993567e+01
3.967285e+00	-7.001196e+01
3.356934e+00	-7.001196e+01
2.136230e+00	-7.004248e+01
1.525879e+00	-6.993567e+01
1.831055e+00	-6.988989e+01
6.103516e-01	-6.992041e+01
6.103516e-01	-6.987463e+01
0	-6.981360e+01
6.103516e-01	-6.988989e+01
2.441406e+00	-6.981360e+01
1.525879e+00	-6.999670e+01
2.136230e+00	-7.001196e+01
1.831055e+00	-6.998145e+01
3.662109e+00	-6.995093e+01
4.882813e+00	-6.987463e+01
3.967285e+00	-6.984412e+01
6.103516e+00	-6.992041e+01
4.882813e+00	-6.998145e+01
5.187988e+00	-6.993567e+01
5.187988e+00	-6.981360e+01
5.187988e+00	-6.982886e+01
4.577637e+00	-6.963049e+01
9.155273e-01	-6.963049e+01
1.220703e+00	-6.952368e+01
-1.525879e+00	-6.956946e+01
-2.441406e+00	-6.950842e+01
-3.662109e+00	-6.967627e+01
-1.220703e+00	-6.964575e+01
-1.220703e+00	-6.976782e+01
9.155273e-01	-6.987463e+01
2.136230e+00	-6.996619e+01
6.103516e+00	-6.995093e+01
5.798340e+00	-6.985938e+01
3.051758e+00	-6.970679e+01
1.220703e+00	-6.953894e+01
-2.136230e+00	-6.946265e+01
-2.136230e+00	-6.969153e+01
-1.525879e+00	-6.978308e+01
1.525879e+00	-6.996619e+01
5.187988e+00	-6.988989e+01
3.662109e+00	-6.985938e+01
3.051758e-01	-6.955420e+01
-2.746582e+00	-6.953894e+01
-2.441406e+00	-6.970679e+01
9.155273e-01	-6.993567e+01
5.187988e+00	-6.999670e+01
3.051758e+00	-6.969153e+01
-6.103516e-01	-6.952368e+01
-3.356934e+00	-6.959998e+01
-1.525879e+00	-6.992041e+01
5.187988e+00	-6.992041e+01
2.136230e+00	-6.970679e+01
-1.831055e+00	-6.952368e+01
-3.051758e+00	-6.973730e+01
2.441406e+00	-6.985938e+01
4.882813e+00	-6.987463e+01
5.187988e+00	-6.975256e+01
1.220703e+00	-6.955420e+01
3.051758e+00	-6.956946e+01
0	-6.958472e+01
3.967285e+00	-6.953894e+01
2.746582e+00	-6.981360e+01
6.408691e+00	-6.985938e+01
1.220703e+00	-6.987463e+01
-1.525879e+00	-6.969153e+01
-3.051758e+00	-6.961523e+01
2.746582e+00	-6.987463e+01
4.272461e+00	-6.996619e+01
-2.441406e+00	-6.973730e+01
-2.441406e+00	-6.956946e+01
2.136230e+00	-6.979834e+01
3.967285e+00	-6.995093e+01
0	-6.988989e+01
-5.187988e+00	-6.984412e+01
-2.441406e+00	-6.958472e+01
-6.103516e-01	-6.953894e+01
2.441406e+00	-6.950842e+01
3.051758e+00	-6.981360e+01
4.882813e+00	-6.992041e+01
4.882813e+00	-6.993567e+01
2.441406e+00	-7.005774e+01
3.662109e+00	-6.999670e+01
3.051758e+00	-7.004248e+01
2.136230e+00	-6.993567e+01
-6.103516e-01	-6.992041e+01
-1.525879e+00	-6.996619e+01
-9.155273e-01	-6.988989e+01
-2.746582e+00	-7.005774e+01
-2.136230e+00	-6.996619e+01
-1.220703e+00	-6.993567e+01
-2.441406e+00	-7.002722e+01
-1.525879e+00	-6.996619e+01
-1.525879e+00	-6.999670e+01
-6.103516e-01	-6.992041e+01
-9.155273e-01	-6.999670e+01
0	-7.004248e+01
1.525879e+00	-7.004248e+01
2.136230e+00	-7.004248e+01
4.272461e+00	-7.005774e+01
4.272461e+00	-7.013403e+01
6.408691e+00	-6.993567e+01
3.356934e+00	-6.998145e+01
6.713867e+00	-6.995093e+01
2.746582e+00	-6.993567e+01
3.967285e+00	-6.982886e+01
1.220703e+00	-6.976782e+01
9.155273e-01	-6.973730e+01
-3.051758e-01	-6.961523e+01
-3.356934e+00	-6.964575e+01
-3.967285e+00	-6.969153e+01
-3.662109e+00	-6.992041e+01
-2.746582e+00	-6.992041e+01
-3.051758e-01	-7.007300e+01
2.136230e+00	-7.011877e+01
3.967285e+00	-7.011877e+01
6.408691e+00	-6.987463e+01
3.356934e+00	-6.973730e+01
9.155273e-01	-6.955420e+01
-6.103516e-01	-6.961523e+01
-4.272461e+00	-6.979834e+01
-3.356934e+00	-6.999670e+01
2.441406e+00	-7.005774e+01
5.187988e+00	-7.010352e+01
4.272461e+00	-6.988989e+01
9.155273e-01	-6.963049e+01
-3.051758e+00	-6.961523e+01
-3.662109e+00	-6.981360e+01
-1.525879e+00	-7.011877e+01
6.103516e+00	-7.007300e+01
3.967285e+00	-6.981360e+01
-3.051758e-01	-6.963049e+01
-3.967285e+00	-6.979834e+01
-3.051758e-01	-7.004248e+01
5.187988e+00	-7.005774e+01
2.441406e+00	-6.979834e+01
-3.051758e+00	-6.966101e+01
-3.051758e+00	-6.990515e+01
3.051758e+00	-7.008826e+01
5.493164e+00	-7.002722e+01
3.051758e+00	-6.982886e+01
1.220703e+00	-6.964575e+01
-1.525879e+00	-6.975256e+01
-6.103516e-01	-6.966101e+01
3.051758e-01	-6.969153e+01
1.525879e+00	-6.972205e+01
4.272461e+00	-6.996619e+01
4.577637e+00	-7.007300e+01
0	-6.998145e+01
-3.967285e+00	-6.984412e+01
3.051758e-01	-6.969153e+01
4.272461e+00	-7.008826e+01
1.525879e+00	-7.001196e+01
-2.136230e+00	-6.984412e+01
3.051758e-01	-6.975256e+01
5.187988e+00	-6.987463e+01
3.051758e+00	-7.011877e+01
-3.051758e-01	-6.999670e+01
-2.136230e+00	-6.990515e+01
-2.746582e+00	-6.975256e+01
-1.220703e+00	-6.973730e+01
-9.155273e-01	-6.978308e+01
1.525879e+00	-6.981360e+01
2.746582e+00	-6.987463e+01
5.187988e+00	-6.996619e+01
6.713867e+00	-7.004248e+01
4.577637e+00	-7.007300e+01
4.882813e+00	-7.004248e+01
4.577637e+00	-7.014929e+01
5.493164e+00	-7.004248e+01
3.662109e+00	-7.007300e+01
4.272461e+00	-7.005774e+01
4.577637e+00	-7.002722e+01
3.662109e+00	-7.011877e+01
3.356934e+00	-7.007300e+01
3.051758e+00	-7.010352e+01
2.441406e+00	-7.011877e+01
5.187988e+00	-7.007300e+01
4.577637e+00	-7.011877e+01
6.103516e+00	-7.008826e+01
5.798340e+00	-6.999670e+01
5.493164e+00	-7.002722e+01
5.798340e+00	-7.005774e+01
6.103516e+00	-6.996619e+01
4.272461e+00	-6.993567e+01
4.882813e+00	-6.992041e+01
4.272461e+00	-6.975256e+01
2.441406e+00	-6.961523e+01
9.155273e-01	-6.967627e+01
-2.136230e+00	-6.967627e+01
-1.525879e+00	-6.969153e+01
-2.746582e+00	-6.972205e+01
-2.746582e+00	-6.984412e+01
-3.356934e+00	-6.990515e+01
-9.155273e-01	-6.999670e+01
6.103516e-01	-7.002722e+01
3.051758e+00	-7.016455e+01
5.798340e+00	-7.004248e+01
3.662109e+00	-7.002722e+01
3.662109e+00	-6.982886e+01
3.051758e-01	-6.973730e+01
3.051758e-01	-6.964575e+01
-3.356934e+00	-6.979834e+01
-3.967285e+00	-6.992041e+01
-3.051758e-01	-6.995093e+01
5.187988e+00	-7.010352e+01
4.882813e+00	-7.007300e+01
3.051758e+00	-6.978308e+01
-6.103516e-01	-6.976782e+01
-3.662109e+00	-6.967627e+01
-1.831055e+00	-6.996619e+01
2.746582e+00	-6.998145e+01
4.882813e+00	-7.008826e+01
1.831055e+00	-6.972205e+01
-2.441406e+00	-6.972205e+01
-3.051758e+00	-6.976782e+01
6.103516e-01	-7.005774e+01
5.187988e+00	-7.005774e+01
2.746582e+00	-6.972205e+01
-3.051758e+00	-6.955420e+01
-2.746582e+00	-6.982886e+01
3.967285e+00	-7.005774e+01
4.577637e+00	-7.008826e+01
2.441406e+00	-6.978308e+01
-1.831055e+00	-6.973730e+01
-3.051758e-01	-6.966101e+01
-1.525879e+00	-6.963049e+01
-1.831055e+00	-6.964575e+01
-6.103516e-01	-6.966101e+01
1.525879e+00	-6.981360e+01
5.798340e+00	-7.002722e+01
2.441406e+00	-7.011877e+01
-1.220703e+00	-6.993567e+01
-1.220703e+00	-6.967627e+01
2.441406e+00	-6.982886e+01
3.662109e+00	-7.013403e+01
-2.136230e+00	-7.004248e+01
-3.051758e+00	-6.979834e+01
3.051758e-01	-6.978308e+01
3.662109e+00	-7.008826e+01
6.103516e+00	-7.011877e+01
-3.051758e-01	-7.007300e+01
-1.525879e+00	-6.993567e+01
-4.577637e+00	-6.984412e+01
0	-6.961523e+01
-3.356934e+00	-6.979834e+01
0	-6.966101e+01
1.831055e+00	-6.979834e+01
2.746582e+00	-6.985938e+01
3.967285e+00	-6.993567e+01
3.967285e+00	-7.001196e+01
4.882813e+00	-6.992041e+01
4.272461e+00	-7.004248e+01
4.577637e+00	-6.999670e+01
5.798340e+00	-7.005774e+01
5.798340e+00	-7.001196e+01
5.798340e+00	-7.010352e+01
5.493164e+00	-7.002722e+01
4.577637e+00	-6.999670e+01
3.967285e+00	-7.001196e+01
3.967285e+00	-7.001196e+01
4.882813e+00	-7.001196e+01
5.493164e+00	-6.999670e+01
3.967285e+00	-6.992041e+01
1.831055e+00	-6.993567e+01
2.441406e+00	-6.975256e+01
9.155273e-01	-6.966101e+01
0	-6.969153e+01
0	-6.961523e+01
-1.220703e+00	-6.966101e+01
-3.051758e+00	-6.970679e+01
-2.746582e+00	-6.979834e+01
-2.136230e+00	-6.975256e+01
-2.746582e+00	-6.992041e+01
-2.746582e+00	-6.992041e+01
-2.136230e+00	-7.011877e+01
2.136230e+00	-7.007300e+01
3.662109e+00	-7.017981e+01
5.493164e+00	-7.013403e+01
5.187988e+00	-7.013403e+01
4.577637e+00	-6.976782e+01
0	-6.975256e+01
-3.051758e-01	-6.959998e+01
-5.187988e+00	-6.990515e+01
-1.831055e+00	-6.995093e+01
-3.051758e+00	-7.013403e+01
4.272461e+00	-7.014929e+01
5.493164e+00	-7.019507e+01
3.967285e+00	-6.990515e+01
-9.155273e-01	-6.970679e+01
-2.746582e+00	-6.973730e+01
-4.577637e+00	-7.002722e+01
-6.103516e-01	-7.022559e+01
4.882813e+00	-7.025610e+01
3.967285e+00	-7.005774e+01
9.155273e-01	-6.982886e+01
-2.746582e+00	-6.975256e+01
-3.051758e+00	-6.993567e+01
3.967285e+00	-7.021033e+01
3.356934e+00	-7.017981e+01
6.103516e-01	-6.976782e+01
-2.746582e+00	-6.982886e+01
-1.525879e+00	-7.011877e+01
5.187988e+00	-7.017981e+01
5.187988e+00	-7.007300e+01
-1.220703e+00	-6.978308e+01
-3.967285e+00	-6.979834e+01
-3.662109e+00	-6.988989e+01
-1.831055e+00	-7.001196e+01
-2.136230e+00	-7.005774e+01
6.103516e-01	-7.001196e+01
-2.136230e+00	-6.999670e+01
-1.831055e+00	-6.981360e+01
-3.051758e+00	-6.976782e+01
1.831055e+00	-6.978308e+01
4.577637e+00	-7.008826e+01
9.155273e-01	-7.007300e+01
-2.441406e+00	-6.982886e+01
1.220703e+00	-6.975256e+01
6.408691e+00	-7.002722e+01
3.051758e-01	-7.007300e+01
-2.136230e+00	-6.988989e+01
-1.525879e+00	-6.966101e+01
1.525879e+00	-6.976782e+01
5.493164e+00	-7.004248e+01
4.577637e+00	-7.010352e+01
1.525879e+00	-7.011877e+01
-2.136230e+00	-6.995093e+01
-2.441406e+00	-6.984412e+01
-2.746582e+00	-6.978308e+01
-2.136230e+00	-6.976782e+01
-2.441406e+00	-6.973730e+01
-9.155273e-01	-6.976782e+01
1.220703e+00	-6.966101e+01
1.525879e+00	-6.972205e+01
1.525879e+00	-6.975256e+01
1.525879e+00	-6.975256e+01
3.051758e+00	-6.975256e+01
2.441406e+00	-6.978308e+01
1.525879e+00	-6.984412e+01
3.356934e+00	-6.972205e+01
3.662109e+00	-6.982886e+01
4.577637e+00	-6.972205e+01
3.051758e+00	-6.978308e+01
2.746582e+00	-6.967627e+01
3.051758e-01	-6.978308e+01
6.103516e-01	-6.975256e+01
1.525879e+00	-6.967627e+01
1.525879e+00	-6.969153e+01
3.051758e-01	-6.970679e+01
9.155273e-01	-6.961523e+01
-2.136230e+00	-6.964575e+01
-1.525879e+00	-6.958472e+01
-4.272461e+00	-6.979834e+01
-9.155273e-01	-6.972205e+01
-5.493164e+00	-6.987463e+01
-1.525879e+00	-6.985938e+01
-1.831055e+00	-7.002722e+01
1.220703e+00	-6.998145e+01
9.155273e-01	-7.002722e+01
3.967285e+00	-7.013403e+01
4.882813e+00	-7.008826e+01
5.798340e+00	-6.995093e+01
3.051758e+00	-6.992041e+01
2.441406e+00	-6.972205e+01
6.103516e-01	-6.967627e+01
-1.220703e+00	-6.967627e+01
-4.577637e+00	-6.984412e+01
-2.136230e+00	-7.002722e+01
3.051758e-01	-6.992041e+01
5.187988e+00	-7.011877e+01
5.493164e+00	-6.998145e+01
3.051758e+00	-6.985938e+01
3.051758e-01	-6.959998e+01
-3.051758e+00	-6.975256e+01
-3.662109e+00	-6.995093e+01
1.831055e+00	-7.002722e+01
4.272461e+00	-7.008826e+01
5.187988e+00	-6.987463e+01
-3.051758e-01	-6.969153e+01
-2.746582e+00	-6.961523e+01
-2.136230e+00	-7.002722e+01
4.882813e+00	-6.998145e+01
5.187988e+00	-6.999670e+01
1.220703e+00	-6.963049e+01
-2.441406e+00	-6.967627e+01
-1.831055e+00	-6.993567e+01
4.882813e+00	-7.008826e+01
5.798340e+00	-6.993567e+01
1.220703e+00	-6.973730e+01
-1.525879e+00	-6.953894e+01
-3.051758e+00	-6.964575e+01
-2.746582e+00	-6.975256e+01
-4.577637e+00	-6.993567e+01
-2.746582e+00	-6.981360e+01
-3.356934e+00	-6.970679e+01
6.103516e-01	-6.969153e+01
4.272461e+00	-6.990515e+01
5.493164e+00	-6.995093e+01
-2.136230e+00	-6.988989e+01
-2.746582e+00	-6.975256e+01
2.136230e+00	-6.973730e+01
3.356934e+00	-7.007300e+01
-9.155273e-01	-7.001196e+01
-2.746582e+00	-6.972205e+01
1.525879e+00	-6.964575e+01
4.577637e+00	-6.985938e+01
3.356934e+00	-7.007300e+01
9.155273e-01	-7.007300e+01
-1.831055e+00	-6.988989e+01
-2.441406e+00	-6.982886e+01
-2.441406e+00	-6.976782e+01
-1.220703e+00	-6.972205e+01
-3.051758e-01	-6.961523e+01
-6.103516e-01	-6.963049e+01
3.051758e-01	-6.972205e+01
1.831055e+00	-6.975256e+01
1.220703e+00	-6.978308e+01
3.051758e+00	-6.981360e+01
2.136230e+00	-6.987463e+01
5.187988e+00	-6.982886e+01
3.051758e+00	-6.993567e+01
2.746582e+00	-6.985938e+01
3.967285e+00	-6.982886e+01
2.441406e+00	-6.985938e+01
1.831055e+00	-6.988989e+01
1.831055e+00	-6.984412e+01
2.441406e+00	-6.975256e+01
2.136230e+00	-6.978308e+01
1.831055e+00	-6.975256e+01
0	-6.973730e+01
9.155273e-01	-6.967627e+01
-3.051758e+00	-6.979834e+01
-1.220703e+00	-6.966101e+01
-3.051758e+00	-6.970679e+01
-1.831055e+00	-6.975256e+01
-2.746582e+00	-6.982886e+01
-3.662109e+00	-6.976782e+01
-3.356934e+00	-6.987463e+01
-3.356934e+00	-6.992041e+01
-9.155273e-01	-7.002722e+01
-1.831055e+00	-7.016455e+01
1.525879e+00	-7.022559e+01
4.882813e+00	-7.008826e+01
5.493164e+00	-7.011877e+01
6.408691e+00	-6.999670e+01
1.831055e+00	-6.995093e+01
3.051758e-01	-6.982886e+01
-9.155273e-01	-6.969153e+01
-3.051758e+00	-6.982886e+01
-3.967285e+00	-6.988989e+01
-1.525879e+00	-7.007300e+01
2.136230e+00	-7.010352e+01
4.882813e+00	-7.004248e+01
5.493164e+00	-7.005774e+01
2.441406e+00	-6.982886e+01
-3.051758e+00	-6.976782e+01
-1.831055e+00	-6.978308e+01
-3.967285e+00	-7.010352e+01
3.967285e+00	-7.013403e+01
5.187988e+00	-7.017981e+01
3.356934e+00	-6.988989e+01
-9.155273e-01	-6.976782e+01
-4.272461e+00	-6.984412e+01
-3.051758e+00	-7.010352e+01
5.493164e+00	-7.019507e+01
4.577637e+00	-7.005774e+01
3.051758e+00	-6.976782e+01
-2.746582e+00	-6.993567e+01
-9.155273e-01	-7.013403e+01
3.356934e+00	-7.021033e+01
4.577637e+00	-7.005774e+01
-9.155273e-01	-6.981360e+01
-2.746582e+00	-6.981360e+01
-2.441406e+00	-6.992041e+01
-2.441406e+00	-7.005774e+01
-2.136230e+00	-6.996619e+01
-2.441406e+00	-6.998145e+01
-3.051758e+00	-6.985938e+01
-1.831055e+00	-6.978308e+01
1.525879e+00	-6.973730e+01
3.967285e+00	-7.017981e+01
4.577637e+00	-7.016455e+01
-1.831055e+00	-6.993567e+01
-9.155273e-01	-6.967627e+01
5.187988e+00	-6.998145e+01
9.155273e-01	-7.004248e+01
-2.746582e+00	-6.988989e+01
0	-6.979834e+01
1.525879e+00	-7.004248e+01
6.713867e+00	-7.008826e+01
2.441406e+00	-7.016455e+01
-9.155273e-01	-6.996619e+01
-2.746582e+00	-6.984412e+01
-3.051758e+00	-6.979834e+01
-9.155273e-01	-6.970679e+01
-9.155273e-01	-6.978308e+01
6.103516e-01	-6.985938e+01
3.051758e+00	-6.995093e+01
4.577637e+00	-7.005774e+01
5.493164e+00	-7.005774e+01
6.103516e+00	-7.014929e+01
6.103516e+00	-7.005774e+01
4.882813e+00	-7.022559e+01
5.493164e+00	-7.008826e+01
4.577637e+00	-7.017981e+01
4.272461e+00	-7.019507e+01
6.408691e+00	-7.007300e+01
3.967285e+00	-7.010352e+01
5.493164e+00	-7.008826e+01
4.272461e+00	-7.008826e+01
5.493164e+00	-7.014929e+01
4.272461e+00	-7.010352e+01
5.493164e+00	-7.010352e+01
6.408691e+00	-7.005774e+01
6.408691e+00	-7.008826e+01
4.882813e+00	-7.002722e+01
3.356934e+00	-7.014929e+01
5.187988e+00	-6.993567e+01
4.577637e+00	-6.993567e+01
1.831055e+00	-6.976782e+01
2.136230e+00	-6.976782e+01
2.441406e+00	-6.970679e+01
-9.155273e-01	-6.964575e+01
-1.525879e+00	-6.964575e+01
-2.746582e+00	-6.981360e+01
-3.662109e+00	-6.979834e+01
-3.662109e+00	-6.998145e+01
3.051758e-01	-6.992041e+01
2.136230e+00	-7.016455e+01
5.798340e+00	-7.011877e+01
3.967285e+00	-7.013403e+01
4.882813e+00	-6.999670e+01
3.967285e+00	-6.978308e+01
9.155273e-01	-6.967627e+01
-9.155273e-01	-6.967627e+01
-3.967285e+00	-6.988989e+01
-9.155273e-01	-6.999670e+01
0	-7.001196e+01
6.408691e+00	-7.013403e+01
3.662109e+00	-7.005774e+01
3.051758e+00	-6.976782e+01
-1.220703e+00	-6.981360e+01
-3.051758e+00	-6.978308e+01
-2.441406e+00	-7.007300e+01
1.525879e+00	-7.016455e+01
4.882813e+00	-7.013403e+01
3.356934e+00	-6.987463e+01
6.103516e-01	-6.964575e+01
-4.882813e+00	-6.993567e+01
-1.525879e+00	-7.011877e+01
4.272461e+00	-7.022559e+01
5.187988e+00	-6.993567e+01
-6.103516e-01	-6.978308e+01
-3.051758e+00	-6.988989e+01
-2.746582e+00	-7.011877e+01
4.272461e+00	-7.007300e+01
3.662109e+00	-7.024084e+01
6.408691e+00	-7.001196e+01
3.051758e+00	-7.013403e+01
5.798340e+00	-6.999670e+01
5.493164e+00	-7.016455e+01
7.019043e+00	-6.999670e+01
-9.155273e-01	-7.007300e+01
-2.746582e+00	-6.993567e+01
-1.831055e+00	-6.981360e+01
3.967285e+00	-6.998145e+01
2.441406e+00	-7.016455e+01
-9.155273e-01	-7.001196e+01
0	-6.975256e+01
5.187988e+00	-6.998145e+01
1.831055e+00	-7.021033e+01
-1.220703e+00	-7.001196e+01
-3.967285e+00	-6.987463e+01
-1.220703e+00	-6.969153e+01
1.220703e+00	-6.987463e+01
5.493164e+00	-7.004248e+01
5.798340e+00	-7.010352e+01
3.356934e+00	-7.017981e+01
6.103516e-01	-7.005774e+01
-1.525879e+00	-7.011877e+01
-2.136230e+00	-7.008826e+01
-2.746582e+00	-7.004248e+01
-3.662109e+00	-7.001196e+01
-2.746582e+00	-6.996619e+01
-3.356934e+00	-6.996619e+01
-3.051758e+00	-6.984412e+01
-3.051758e+00	-6.988989e+01
-2.441406e+00	-6.987463e+01
-3.662109e+00	-6.984412e+01
-2.441406e+00	-6.985938e+01
-3.051758e+00	-6.988989e+01
-3.967285e+00	-6.985938e+01
-2.746582e+00	-6.990515e+01
-3.662109e+00	-6.982886e+01
-2.136230e+00	-6.990515e+01
-3.967285e+00	-6.992041e+01
-3.662109e+00	-6.996619e+01
-3.662109e+00	-7.004248e+01
-3.967285e+00	-7.001196e+01
-1.831055e+00	-7.007300e+01
-1.525879e+00	-7.002722e+01
-2.746582e+00	-7.021033e+01
-9.155273e-01	-7.010352e+01
3.051758e-01	-7.028662e+01
2.136230e+00	-7.031714e+01
5.187988e+00	-7.022559e+01
4.882813e+00	-7.028662e+01
3.662109e+00	-7.024084e+01
5.798340e+00	-7.004248e+01
2.746582e+00	-6.996619e+01
9.155273e-01	-6.995093e+01
-2.441406e+00	-6.993567e+01
-3.356934e+00	-6.988989e+01
-3.662109e+00	-6.993567e+01
-1.525879e+00	-7.011877e+01
-1.525879e+00	-7.025610e+01
2.746582e+00	-7.019507e+01
3.356934e+00	-7.033240e+01
4.577637e+00	-7.010352e+01
1.525879e+00	-6.990515e+01
-3.051758e-01	-6.982886e+01
-3.967285e+00	-6.990515e+01
-2.136230e+00	-6.999670e+01
1.220703e+00	-7.019507e+01
2.746582e+00	-7.024084e+01
6.103516e+00	-7.010352e+01
-3.051758e-01	-6.993567e+01
-9.155273e-01	-6.976782e+01
-4.577637e+00	-7.002722e+01
-3.051758e-01	-7.025610e+01
5.798340e+00	-7.031714e+01
3.662109e+00	-6.998145e+01
-1.220703e+00	-6.979834e+01
-4.577637e+00	-6.995093e+01
-3.051758e-01	-7.025610e+01
4.882813e+00	-7.025610e+01
1.525879e+00	-6.998145e+01
-9.155273e-01	-6.984412e+01
-3.662109e+00	-7.011877e+01
-1.831055e+00	-7.011877e+01
-3.051758e-01	-7.027136e+01
3.051758e+00	-7.021033e+01
2.746582e+00	-7.022559e+01
1.220703e+00	-7.019507e+01
-1.525879e+00	-7.019507e+01
-2.441406e+00	-7.004248e+01
-1.525879e+00	-6.985938e+01
1.831055e+00	-7.007300e+01
5.493164e+00	-7.022559e+01
-1.831055e+00	-7.019507e+01
-6.103516e-01	-6.981360e+01
3.356934e+00	-7.008826e+01
3.356934e+00	-7.034766e+01
-2.746582e+00	-7.013403e+01
-1.220703e+00	-6.987463e+01
6.103516e-01	-6.990515e+01
7.019043e+00	-7.008826e+01
3.356934e+00	-7.031714e+01
6.103516e-01	-7.019507e+01
-3.967285e+00	-7.021033e+01
-1.525879e+00	-6.999670e+01
-1.525879e+00	-6.981360e+01
-6.103516e-01	-6.990515e+01
0	-6.990515e+01
1.831055e+00	-7.010352e+01
3.356934e+00	-7.011877e+01
3.662109e+00	-7.028662e+01
5.493164e+00	-7.024084e+01
5.798340e+00	-7.025610e+01
6.408691e+00	-7.025610e+01
5.493164e+00	-7.024084e+01
4.882813e+00	-7.027136e+01
2.746582e+00	-7.036292e+01
2.746582e+00	-7.021033e+01
4.882813e+00	-7.025610e+01
4.577637e+00	-7.028662e+01
4.882813e+00	-7.027136e+01
4.577637e+00	-7.031714e+01
3.967285e+00	-7.025610e+01
6.408691e+00	-7.014929e+01
3.967285e+00	-7.030188e+01
6.103516e+00	-7.027136e+01
6.103516e+00	-7.030188e+01
5.187988e+00	-7.017981e+01
6.103516e+00	-7.022559e+01
4.577637e+00	-7.027136e+01
4.272461e+00	-7.008826e+01
1.525879e+00	-6.999670e+01
3.051758e-01	-6.995093e+01
1.220703e+00	-6.988989e+01
-1.220703e+00	-6.992041e+01
-3.051758e+00	-6.995093e+01
-3.967285e+00	-6.995093e+01
-2.136230e+00	-7.002722e+01
-2.136230e+00	-7.008826e+01
-2.441406e+00	-7.024084e+01
1.525879e+00	-7.030188e+01
3.967285e+00	-7.030188e+01
5.187988e+00	-7.027136e+01
4.577637e+00	-7.022559e+01
2.746582e+00	-7.007300e+01
-3.051758e-01	-6.996619e+01
-1.831055e+00	-6.982886e+01
-3.051758e+00	-7.004248e+01
-1.525879e+00	-7.021033e+01
-3.051758e-01	-7.042395e+01
4.272461e+00	-7.037817e+01
6.103516e+00	-7.022559e+01
2.441406e+00	-7.004248e+01
-3.051758e-01	-6.987463e+01
-3.967285e+00	-7.011877e+01
-2.441406e+00	-7.033240e+01
4.272461e+00	-7.039343e+01
3.051758e+00	-7.024084e+01
3.051758e-01	-7.005774e+01
-2.746582e+00	-6.993567e+01
-2.136230e+00	-7.031714e+01
3.662109e+00	-7.036292e+01
5.493164e+00	-7.030188e+01
6.103516e-01	-6.999670e+01
-4.577637e+00	-7.011877e+01
-3.662109e+00	-7.022559e+01
1.525879e+00	-7.045447e+01
6.103516e+00	-7.031714e+01
5.187988e+00	-7.037817e+01
5.493164e+00	-7.036292e+01
5.493164e+00	-7.039343e+01
4.272461e+00	-7.037817e+01
1.525879e+00	-7.034766e+01
-3.051758e+00	-7.030188e+01
-3.051758e+00	-7.010352e+01
1.831055e+00	-7.013403e+01
5.798340e+00	-7.043921e+01
-6.103516e-01	-7.027136e+01
-5.493164e+00	-7.017981e+01
2.136230e+00	-7.005774e+01
3.967285e+00	-7.043921e+01
9.155273e-01	-7.040869e+01
-3.051758e+00	-7.025610e+01
-9.155273e-01	-7.011877e+01
1.220703e+00	-7.002722e+01
1.831055e+00	-7.033240e+01
5.798340e+00	-7.037817e+01
5.187988e+00	-7.042395e+01
-1.220703e+00	-7.050024e+01
-9.155273e-01	-7.039343e+01
-1.831055e+00	-7.040869e+01
-3.051758e+00	-7.030188e+01
-3.051758e+00	-7.030188e+01
-4.272461e+00	-7.014929e+01
-3.051758e+00	-7.007300e+01
-3.662109e+00	-7.011877e+01
-1.831055e+00	-7.011877e+01
-3.051758e+00	-7.022559e+01
-1.220703e+00	-7.010352e+01
-1.525879e+00	-7.007300e+01
-2.136230e+00	-7.016455e+01
-1.525879e+00	-7.007300e+01
-9.155273e-01	-7.010352e+01
-1.525879e+00	-7.016455e+01
-2.441406e+00	-7.024084e+01
-2.136230e+00	-7.008826e+01
-2.441406e+00	-7.016455e+01
-2.136230e+00	-7.013403e+01
-3.356934e+00	-7.014929e+01
-1.831055e+00	-7.010352e+01
-4.882813e+00	-7.036292e+01
-3.662109e+00	-7.033240e+01
-4.272461e+00	-7.043921e+01
-3.051758e+00	-7.034766e+01
-1.831055e+00	-7.051550e+01
0	-7.053076e+01
3.356934e+00	-7.050024e+01
1.831055e+00	-7.057654e+01
4.272461e+00	-7.057654e+01
4.577637e+00	-7.050024e+01
4.882813e+00	-7.042395e+01
2.136230e+00	-7.030188e+01
-1.220703e+00	-7.030188e+01
-9.155273e-01	-7.010352e+01
-3.662109e+00	-7.013403e+01
-4.882813e+00	-7.033240e+01
-2.441406e+00	-7.045447e+01
-6.103516e-01	-7.053076e+01
5.187988e+00	-7.057654e+01
4.577637e+00	-7.051550e+01
4.882813e+00	-7.040869e+01
-9.155273e-01	-7.019507e+01
-5.187988e+00	-7.027136e+01
-3.967285e+00	-7.031714e+01
-3.051758e-01	-7.056128e+01
2.746582e+00	-7.057654e+01
5.493164e+00	-7.054602e+01
3.051758e-01	-7.030188e+01
-9.155273e-01	-7.024084e+01
-3.662109e+00	-7.045447e+01
-9.155273e-01	-7.060706e+01
4.272461e+00	-7.062231e+01
1.831055e+00	-7.036292e+01
-2.441406e+00	-7.014929e+01
-3.967285e+00	-7.043921e+01
1.220703e+00	-7.063757e+01
6.103516e+00	-7.060706e+01
1.525879e+00	-7.027136e+01
-3.356934e+00	-7.025610e+01
-3.662109e+00	-7.048499e+01
-1.220703e+00	-7.063757e+01
1.831055e+00	-7.075964e+01
4.272461e+00	-7.065283e+01
3.662109e+00	-7.072913e+01
4.577637e+00	-7.066809e+01
-9.155273e-01	-7.057654e+01
-2.441406e+00	-7.034766e+01
-2.136230e+00	-7.025610e+01
2.441406e+00	-7.037817e+01
3.051758e+00	-7.066809e+01
-3.051758e-01	-7.051550e+01
-1.831055e+00	-7.019507e+01
4.577637e+00	-7.033240e+01
3.967285e+00	-7.071387e+01
-6.103516e-01	-7.050024e+01
-3.967285e+00	-7.033240e+01
-3.051758e-01	-7.027136e+01
6.103516e-01	-7.039343e+01
5.798340e+00	-7.060706e+01
5.187988e+00	-7.062231e+01
1.831055e+00	-7.060706e+01
-2.441406e+00	-7.043921e+01
-3.051758e+00	-7.042395e+01
-3.967285e+00	-7.030188e+01
-2.441406e+00	-7.028662e+01
-3.051758e+00	-7.022559e+01
-6.103516e-01	-7.022559e+01
0	-7.021033e+01
6.103516e-01	-7.030188e+01
9.155273e-01	-7.034766e+01
2.441406e+00	-7.022559e+01
1.525879e+00	-7.030188e+01
9.155273e-01	-7.037817e+01
2.746582e+00	-7.030188e+01
2.746582e+00	-7.034766e+01
3.356934e+00	-7.036292e+01
2.746582e+00	-7.042395e+01
6.103516e-01	-7.036292e+01
2.441406e+00	-7.027136e+01
1.525879e+00	-7.025610e+01
1.220703e+00	-7.033240e+01
9.155273e-01	-7.025610e+01
0	-7.022559e+01
-6.103516e-01	-7.033240e+01
3.051758e-01	-7.013403e+01
-2.136230e+00	-7.014929e+01
-3.051758e+00	-7.013403e+01
-3.967285e+00	-7.028662e+01
-2.441406e+00	-7.024084e+01
-4.577637e+00	-7.046973e+01
-2.136230e+00	-7.046973e+01
-1.525879e+00	-7.050024e+01
3.051758e-01	-7.056128e+01
2.746582e+00	-7.059180e+01
5.187988e+00	-7.062231e+01
3.967285e+00	-7.066809e+01
5.798340e+00	-7.050024e+01
-6.103516e-01	-7.051550e+01
3.662109e+00	-7.024084e+01
-1.220703e+00	-7.030188e+01
0	-7.022559e+01
-5.493164e+00	-7.043921e+01
-1.525879e+00	-7.051550e+01
2.746582e+00	-7.060706e+01
4.882813e+00	-7.069861e+01
3.967285e+00	-7.059180e+01
1.525879e+00	-7.031714e+01
-9.155273e-01	-7.019507e+01
-2.746582e+00	-7.027136e+01
-1.525879e+00	-7.051550e+01
3.051758e+00	-7.063757e+01
4.272461e+00	-7.062231e+01
2.746582e+00	-7.034766e+01
-2.136230e+00	-7.027136e+01
-2.441406e+00	-7.039343e+01
0	-7.057654e+01
3.967285e+00	-7.069861e+01
3.967285e+00	-7.034766e+01
-1.220703e+00	-7.025610e+01
-3.967285e+00	-7.046973e+01
-3.051758e-01	-7.071387e+01
4.882813e+00	-7.074438e+01
3.662109e+00	-7.043921e+01
9.155273e-01	-7.034766e+01
-1.831055e+00	-7.028662e+01
-4.272461e+00	-7.040869e+01
-2.136230e+00	-7.037817e+01
-1.831055e+00	-7.034766e+01
-3.051758e+00	-7.034766e+01
0	-7.039343e+01
3.967285e+00	-7.071387e+01
5.493164e+00	-7.062231e+01
-1.831055e+00	-7.056128e+01
-3.051758e+00	-7.033240e+01
1.220703e+00	-7.050024e+01
2.746582e+00	-7.066809e+01
-2.746582e+00	-7.046973e+01
-3.662109e+00	-7.037817e+01
2.441406e+00	-7.042395e+01
4.882813e+00	-7.063757e+01
3.967285e+00	-7.066809e+01
-1.831055e+00	-7.056128e+01
-3.662109e+00	-7.051550e+01
-3.051758e+00	-7.042395e+01
-2.746582e+00	-7.040869e+01
-1.525879e+00	-7.031714e+01
1.525879e+00	-7.039343e+01
3.356934e+00	-7.040869e+01
3.051758e+00	-7.056128e+01
3.967285e+00	-7.065283e+01
4.272461e+00	-7.063757e+01
5.493164e+00	-7.071387e+01
4.882813e+00	-7.072913e+01
3.967285e+00	-7.077490e+01
5.798340e+00	-7.074438e+01
5.493164e+00	-7.074438e+01
4.577637e+00	-7.072913e+01
3.662109e+00	-7.080542e+01
3.051758e+00	-7.086646e+01
4.577637e+00	-7.066809e+01
5.187988e+00	-7.075964e+01
6.103516e+00	-7.077490e+01
6.103516e+00	-7.077490e+01
4.272461e+00	-7.075964e+01
5.187988e+00	-7.065283e+01
3.051758e+00	-7.063757e+01
3.356934e+00	-7.059180e+01
2.441406e+00	-7.054602e+01
1.525879e+00	-7.046973e+01
9.155273e-01	-7.045447e+01
1.831055e+00	-7.033240e+01
-1.220703e+00	-7.034766e+01
-2.441406e+00	-7.036292e+01
-4.882813e+00	-7.046973e+01
-2.746582e+00	-7.037817e+01
-2.746582e+00	-7.053076e+01
-2.746582e+00	-7.063757e+01
-1.525879e+00	-7.079016e+01
1.525879e+00	-7.079016e+01
1.831055e+00	-7.079016e+01
6.103516e+00	-7.072913e+01
5.798340e+00	-7.066809e+01
9.155273e-01	-7.054602e+01
-3.051758e-01	-7.050024e+01
-3.356934e+00	-7.043921e+01
-2.136230e+00	-7.045447e+01
-9.155273e-01	-7.063757e+01
-1.220703e+00	-7.079016e+01
5.493164e+00	-7.082068e+01
4.577637e+00	-7.074438e+01
1.831055e+00	-7.053076e+01
-3.356934e+00	-7.048499e+01
-1.831055e+00	-7.053076e+01
-4.577637e+00	-7.080542e+01
4.882813e+00	-7.082068e+01
5.187988e+00	-7.080542e+01
2.441406e+00	-7.050024e+01
-1.525879e+00	-7.043921e+01
-4.272461e+00	-7.069861e+01
1.220703e+00	-7.085120e+01
4.882813e+00	-7.086646e+01
2.136230e+00	-7.057654e+01
-9.155273e-01	-7.043921e+01
-3.356934e+00	-7.066809e+01
1.525879e+00	-7.079016e+01
4.882813e+00	-7.083594e+01
2.746582e+00	-7.057654e+01
3.051758e-01	-7.045447e+01
6.103516e-01	-7.042395e+01
-9.155273e-01	-7.048499e+01
3.051758e-01	-7.040869e+01
0	-7.046973e+01
2.441406e+00	-7.068335e+01
4.272461e+00	-7.077490e+01
6.103516e-01	-7.071387e+01
-3.356934e+00	-7.060706e+01
0	-7.042395e+01
5.798340e+00	-7.082068e+01
3.356934e+00	-7.066809e+01
-3.662109e+00	-7.050024e+01
-6.103516e-01	-7.039343e+01
3.356934e+00	-7.075964e+01
5.798340e+00	-7.072913e+01
-1.831055e+00	-7.082068e+01
-1.831055e+00	-7.057654e+01
-1.525879e+00	-7.048499e+01
-1.220703e+00	-7.039343e+01
6.103516e-01	-7.048499e+01
3.051758e+00	-7.066809e+01
6.103516e+00	-7.071387e+01
5.187988e+00	-7.079016e+01
5.493164e+00	-7.080542e+01
3.051758e+00	-7.083594e+01
5.187988e+00	-7.075964e+01
3.051758e+00	-7.074438e+01
1.220703e+00	-7.072913e+01
3.051758e-01	-7.079016e+01
0	-7.071387e+01
-1.831055e+00	-7.074438e+01
3.051758e-01	-7.075964e+01
-1.220703e+00	-7.082068e+01
1.220703e+00	-7.075964e+01
0	-7.074438e+01
3.051758e-01	-7.072913e+01
0	-7.082068e+01
1.831055e+00	-7.074438e+01
6.103516e-01	-7.074438e+01
-3.051758e-01	-7.092749e+01
4.577637e+00	-7.077490e+01
3.967285e+00	-7.089697e+01
3.967285e+00	-7.082068e+01
5.187988e+00	-7.092749e+01
5.798340e+00	-7.077490e+01
4.577637e+00	-7.079016e+01
4.577637e+00	-7.080542e+01
5.187988e+00	-7.069861e+01
6.713867e+00	-7.059180e+01
2.136230e+00	-7.063757e+01
3.051758e-01	-7.046973e+01
-9.155273e-01	-7.048499e+01
-9.155273e-01	-7.034766e+01
-3.051758e+00	-7.050024e+01
-3.662109e+00	-7.060706e+01
-2.441406e+00	-7.069861e+01
-3.051758e-01	-7.071387e+01
4.882813e+00	-7.083594e+01
5.798340e+00	-7.083594e+01
5.493164e+00	-7.080542e+01
1.220703e+00	-7.065283e+01
6.103516e-01	-7.042395e+01
-9.155273e-01	-7.037817e+01
-2.746582e+00	-7.059180e+01
-1.831055e+00	-7.082068e+01
3.662109e+00	-7.086646e+01
5.493164e+00	-7.091223e+01
3.662109e+00	-7.063757e+01
0	-7.046973e+01
-2.746582e+00	-7.043921e+01
-2.136230e+00	-7.066809e+01
1.831055e+00	-7.075964e+01
6.408691e+00	-7.088171e+01
3.662109e+00	-7.057654e+01
-1.831055e+00	-7.036292e+01
-3.051758e+00	-7.053076e+01
-6.103516e-01	-7.080542e+01
5.798340e+00	-7.088171e+01
3.662109e+00	-7.050024e+01
-1.525879e+00	-7.046973e+01
-3.051758e-01	-7.057654e+01
0	-7.077490e+01
4.272461e+00	-7.077490e+01
5.493164e+00	-7.082068e+01
6.103516e+00	-7.072913e+01
5.187988e+00	-7.079016e+01
4.882813e+00	-7.089697e+01
2.746582e+00	-7.092749e+01
-3.051758e-01	-7.077490e+01
-2.746582e+00	-7.056128e+01
0	-7.040869e+01
4.577637e+00	-7.075964e+01
3.662109e+00	-7.091223e+01
-5.798340e+00	-7.075964e+01
-1.525879e+00	-7.053076e+01
3.967285e+00	-7.079016e+01
4.577637e+00	-7.088171e+01
-2.136230e+00	-7.079016e+01
-3.051758e+00	-7.046973e+01
0	-7.051550e+01
9.155273e-01	-7.060706e+01
5.493164e+00	-7.083594e+01
3.356934e+00	-7.089697e+01
5.798340e+00	-7.097327e+01
2.136230e+00	-7.085120e+01
3.051758e-01	-7.080542e+01
-2.441406e+00	-7.085120e+01
-3.662109e+00	-7.091223e+01
-3.356934e+00	-7.071387e+01
-3.051758e+00	-7.072913e+01
-2.441406e+00	-7.069861e+01
-3.051758e+00	-7.075964e+01
-3.967285e+00	-7.069861e+01
-2.441406e+00	-7.060706e+01
-3.356934e+00	-7.060706e+01
-2.441406e+00	-7.060706e+01
-3.051758e+00	-7.068335e+01
-4.577637e+00	-7.072913e+01
-3.051758e+00	-7.071387e+01
-1.220703e+00	-7.068335e+01
-2.441406e+00	-7.074438e+01
-3.662109e+00	-7.077490e+01
-4.272461e+00	-7.074438e+01
-2.746582e+00	-7.086646e+01
-3.051758e+00	-7.086646e+01
-2.441406e+00	-7.088171e+01
-9.155273e-01	-7.097327e+01
3.051758e-01	-7.094275e+01
2.136230e+00	-7.098853e+01
2.746582e+00	-7.094275e+01
4.882813e+00	-7.095801e+01
4.577637e+00	-7.103430e+01
3.356934e+00	-7.098853e+01
7.324219e+00	-7.088171e+01
3.356934e+00	-7.080542e+01
2.136230e+00	-7.060706e+01
-3.051758e-01	-7.062231e+01
-1.220703e+00	-7.045447e+01
-3.051758e+00	-7.059180e+01
-2.441406e+00	-7.062231e+01
-3.967285e+00	-7.100378e+01
6.103516e-01	-7.086646e+01
2.441406e+00	-7.104956e+01
6.713867e+00	-7.091223e+01
4.577637e+00	-7.095801e+01
1.220703e+00	-7.060706e+01
-1.220703e+00	-7.057654e+01
-2.746582e+00	-7.062231e+01
-2.136230e+00	-7.079016e+01
-1.831055e+00	-7.098853e+01
5.493164e+00	-7.097327e+01
5.187988e+00	-7.091223e+01
3.051758e+00	-7.053076e+01
-2.136230e+00	-7.056128e+01
-3.662109e+00	-7.083594e+01
-1.220703e+00	-7.097327e+01
3.967285e+00	-7.100378e+01
4.577637e+00	-7.080542e+01
3.051758e-01	-7.053076e+01
-2.136230e+00	-7.063757e+01
0	-7.079016e+01
4.882813e+00	-7.097327e+01
3.051758e+00	-7.074438e+01
-6.103516e-01	-7.048499e+01
-2.441406e+00	-7.057654e+01
-2.441406e+00	-7.074438e+01
6.103516e-01	-7.085120e+01
3.051758e+00	-7.086646e+01
9.155273e-01	-7.091223e+01
0	-7.086646e+01
-2.441406e+00	-7.086646e+01
-1.525879e+00	-7.063757e+01
-1.831055e+00	-7.051550e+01
2.441406e+00	-7.074438e+01
6.103516e+00	-7.088171e+01
-2.441406e+00	-7.080542e+01
-1.220703e+00	-7.046973e+01
2.746582e+00	-7.077490e+01
4.272461e+00	-7.092749e+01
-1.525879e+00	-7.075964e+01
-2.136230e+00	-7.051550e+01
1.525879e+00	-7.056128e+01
5.187988e+00	-7.088171e+01
5.493164e+00	-7.089697e+01
1.831055e+00	-7.079016e+01
-6.103516e-01	-7.069861e+01
-2.441406e+00	-7.063757e+01
-3.051758e+00	-7.057654e+01
-1.220703e+00	-7.050024e+01
-3.051758e-01	-7.050024e+01
1.220703e+00	-7.046973e+01
2.136230e+00	-7.048499e+01
1.831055e+00	-7.051550e+01
3.967285e+00	-7.065283e+01
2.746582e+00	-7.071387e+01
4.577637e+00	-7.059180e+01
3.967285e+00	-7.080542e+01
6.103516e+00	-7.077490e+01
4.882813e+00	-7.077490e+01
6.103516e+00	-7.071387e+01
6.103516e+00	-7.068335e+01
5.798340e+00	-7.077490e+01
5.187988e+00	-7.079016e+01
4.577637e+00	-7.082068e+01
4.577637e+00	-7.074438e+01
5.187988e+00	-7.065283e+01
3.051758e+00	-7.068335e+01
3.356934e+00	-7.065283e+01
2.441406e+00	-7.050024e+01
1.525879e+00	-7.054602e+01
1.220703e+00	-7.050024e+01
-6.103516e-01	-7.048499e+01
1.220703e+00	-7.036292e+01
-3.051758e-01	-7.046973e+01
-2.441406e+00	-7.048499e+01
-2.441406e+00	-7.045447e+01
-3.051758e+00	-7.060706e+01
-2.746582e+00	-7.068335e+01
-1.831055e+00	-7.071387e+01
6.103516e-01	-7.080542e+01
4.272461e+00	-7.083594e+01
5.187988e+00	-7.088171e+01
5.798340e+00	-7.086646e+01
5.798340e+00	-7.063757e+01
1.831055e+00	-7.056128e+01
3.051758e-01	-7.045447e+01
-1.220703e+00	-7.046973e+01
-2.441406e+00	-7.057654e+01
-1.831055e+00	-7.071387e+01
0	-7.080542e+01
6.713867e+00	-7.085120e+01
3.967285e+00	-7.071387e+01
3.356934e+00	-7.057654e+01
1.220703e+00	-7.036292e+01
-2.136230e+00	-7.043921e+01
-3.051758e+00	-7.068335e+01
-1.831055e+00	-7.085120e+01
6.713867e+00	-7.085120e+01
5.798340e+00	-7.069861e+01
9.155273e-01	-7.040869e+01
-3.356934e+00	-7.048499e+01
-6.103516e-01	-7.060706e+01
2.746582e+00	-7.077490e+01
5.187988e+00	-7.085120e+01
2.746582e+00	-7.043921e+01
-1.220703e+00	-7.042395e+01
-3.051758e+00	-7.050024e+01
3.662109e+00	-7.071387e+01
6.408691e+00	-7.080542e+01
5.493164e+00	-7.077490e+01
2.136230e+00	-7.063757e+01
2.441406e+00	-7.056128e+01
3.662109e+00	-7.056128e+01
4.882813e+00	-7.072913e+01
5.798340e+00	-7.072913e+01
1.831055e+00	-7.075964e+01
-9.155273e-01	-7.060706e+01
-4.577637e+00	-7.045447e+01
2.136230e+00	-7.050024e+01
3.662109e+00	-7.080542e+01
0	-7.065283e+01
-1.525879e+00	-7.034766e+01
2.746582e+00	-7.062231e+01
4.577637e+00	-7.071387e+01
-6.103516e-01	-7.072913e+01
-2.746582e+00	-7.056128e+01
-2.441406e+00	-7.040869e+01
1.525879e+00	-7.043921e+01
3.662109e+00	-7.053076e+01
6.103516e+00	-7.060706e+01
4.272461e+00	-7.077490e+01
4.882813e+00	-7.080542e+01
3.356934e+00	-7.088171e+01
2.136230e+00	-7.082068e+01
-1.220703e+00	-7.079016e+01
6.103516e-01	-7.065283e+01
-6.103516e-01	-7.071387e+01
-1.525879e+00	-7.062231e+01
-3.662109e+00	-7.071387e+01
-2.441406e+00	-7.057654e+01
-3.662109e+00	-7.063757e+01
-2.441406e+00	-7.063757e+01
-3.356934e+00	-7.066809e+01
-3.967285e+00	-7.063757e+01
-1.220703e+00	-7.054602e+01
-4.272461e+00	-7.059180e+01
-1.831055e+00	-7.065283e+01
-3.967285e+00	-7.065283e+01
-3.051758e+00	-7.071387e+01
-1.831055e+00	-7.074438e+01
-3.051758e-01	-7.079016e+01
-6.103516e-01	-7.080542e+01
1.220703e+00	-7.077490e+01
1.831055e+00	-7.072913e+01
2.441406e+00	-7.082068e+01
5.187988e+00	-7.074438e+01
4.272461e+00	-7.092749e+01
4.272461e+00	-7.080542e+01
6.103516e+00	-7.075964e+01
4.272461e+00	-7.063757e+01
2.746582e+00	-7.048499e+01
1.220703e+00	-7.033240e+01
0	-7.039343e+01
-2.441406e+00	-7.045447e+01
-3.967285e+00	-7.057654e+01
-3.356934e+00	-7.062231e+01
-1.831055e+00	-7.072913e+01
2.136230e+00	-7.083594e+01
5.798340e+00	-7.080542e+01
5.798340e+00	-7.069861e+01
3.051758e+00	-7.060706e+01
-6.103516e-01	-7.050024e+01
-1.525879e+00	-7.036292e+01
-3.662109e+00	-7.054602e+01
-3.051758e+00	-7.060706e+01
2.441406e+00	-7.082068e+01
5.187988e+00	-7.079016e+01
4.577637e+00	-7.077490e+01
-6.103516e-01	-7.051550e+01
-2.136230e+00	-7.030188e+01
-4.272461e+00	-7.054602e+01
3.051758e-01	-7.082068e+01
5.798340e+00	-7.079016e+01
4.577637e+00	-7.059180e+01
-6.103516e-01	-7.036292e+01
-6.408691e+00	-7.059180e+01
3.051758e-01	-7.071387e+01
4.882813e+00	-7.075964e+01
3.356934e+00	-7.045447e+01
-2.441406e+00	-7.036292e+01
-1.525879e+00	-7.056128e+01
-3.051758e-01	-7.071387e+01
3.051758e+00	-7.080542e+01
4.882813e+00	-7.072913e+01
6.103516e+00	-7.075964e+01
4.882813e+00	-7.072913e+01
4.882813e+00	-7.074438e+01
3.356934e+00	-7.077490e+01
3.051758e-01	-7.059180e+01
-3.356934e+00	-7.042395e+01
6.103516e-01	-7.034766e+01
5.187988e+00	-7.068335e+01
6.103516e-01	-7.062231e+01
-1.525879e+00	-7.042395e+01
6.103516e-01	-7.048499e+01
7.019043e+00	-7.063757e+01
-6.103516e-01	-7.069861e+01
-1.831055e+00	-7.036292e+01
-2.136230e+00	-7.027136e+01
2.441406e+00	-7.042395e+01
4.577637e+00	-7.065283e+01
5.187988e+00	-7.072913e+01
1.525879e+00	-7.065283e+01
-1.525879e+00	-7.057654e+01
-3.051758e+00	-7.046973e+01
-1.525879e+00	-7.034766e+01
-3.051758e+00	-7.028662e+01
-9.155273e-01	-7.021033e+01
0	-7.031714e+01
6.103516e-01	-7.030188e+01
1.831055e+00	-7.036292e+01
2.441406e+00	-7.033240e+01
4.272461e+00	-7.039343e+01
3.356934e+00	-7.050024e+01
4.577637e+00	-7.048499e+01
3.356934e+00	-7.054602e+01
4.882813e+00	-7.056128e+01
4.882813e+00	-7.053076e+01
5.493164e+00	-7.051550e+01
4.882813e+00	-7.062231e+01
5.798340e+00	-7.046973e+01
3.051758e+00	-7.059180e+01
4.882813e+00	-7.045447e+01
2.441406e+00	-7.046973e+01
1.831055e+00	-7.045447e+01
2.441406e+00	-7.033240e+01
6.103516e-01	-7.031714e+01
1.831055e+00	-7.027136e+01
-9.155273e-01	-7.030188e+01
-9.155273e-01	-7.027136e+01
-3.356934e+00	-7.027136e+01
-3.662109e+00	-7.040869e+01
-2.746582e+00	-7.034766e+01
-2.136230e+00	-7.050024e+01
-2.136230e+00	-7.054602e+01
1.220703e+00	-7.056128e+01
2.746582e+00	-7.071387e+01
4.882813e+00	-7.059180e+01
5.187988e+00	-7.060706e+01
4.577637e+00	-7.060706e+01
1.525879e+00	-7.030188e+01
0	-7.027136e+01
-6.103516e-01	-7.025610e+01
-3.967285e+00	-7.046973e+01
-1.220703e+00	-7.036292e+01
-1.831055e+00	-7.053076e+01
5.187988e+00	-7.057654e+01
[truncated: 4,000 more rows]
