# Supplementary material for: Intrinsic neuronal properties represent song and error in zebra finch vocal learning
Source: Nat Commun. 2020 Feb 19;11:952. doi: 10.1038/s41467-020-14738-7 (PMC7031510; doi:10.1038/s41467-020-14738-7)
Supplement: Supplementary file 4 — Source Data [file 41467_2020_14738_MOESM4_ESM.zip › RunIt.m]

function RunIt

clear all
clc

global vNa vK vL vH ...
    gNa gK gL gCa gSK gNap gH gA ...
    tauNbar tauHPbar tauE tauH Ca_ex RTF ...
    thetaM sigmaM thetaN sigmaN thetaS sigmaS ...   
    thetaMP sigmaMP thetaHP sigmaHP thetaRF sigmaRF thetaRS sigmaRS ...
    kr prf taurs f ... 
    thetaA sigmaA thetaE sigmaE ...
    C eps kca ks ... 
    gT thetaaT sigmaaT thetabT sigmabT thetarT sigmarT taur0 taur1 thrT sgmrt phirT ...


%% X-N1
path = 'HVC_X_1.txt';
gNa=1800; gK=70; gSK=8.9; gH=6; gA=10; gT=0.1; 

%% X-N2
% path = 'HVC_X_2.txt'; 
% gNa=1600; gK=90; gSK=10.3; gH=3; gA=9; gT=0.4;

%% X-N3
% path = 'HVC_X_3.txt'; 
% gNa=1800; gK=120; gSK=8.8; gH=3.5; gA=8; gT=0.3;

%% X-N4
% path = 'HVC_X_4.txt'; 
% gNa=2300; gK=110; gSK=9.6; gH=4.2; gA=2; gT=0.7;


% Time constants in mS
tauNbar=10; tauHPbar=1000; tauE=20; tauH=1; taurs=1500; RTF=26.7; Ca_ex=2.5;

% Nernest potentials in mV and fixed conductances
vNa=50;  vK=-90;  vL=-70; vH=-30; gNap=1; gL=2; gCa=20;

% Function constants in mV
C=50; thetaM=-35; thetaN=-30; sigmaM=-5; sigmaN=-5; thetaS=-30; sigmaS=-12;
thetaMP=-40; sigmaMP=-6; thetaHP=-48; sigmaHP=6; thetaA=-20; sigmaA=-10;
thetaE=-60; sigmaE=5; thetaaT = -65; sigmaaT = -7.8; thetabT = 0.4;
sigmabT = -0.1; thetarT = -67; sigmarT = 2;  taur0 = 40; taur1 = 17.5;
thrT = 68; sgmrt = 2.2; phirT=0.2; thetaRF=-105; sigmaRF=5; thetaRS=-105;
sigmaRS=25; kr=0.3; prf=100; f=0.1; eps=0.0015; kca=0.3; ks=0.6;


%% Read the biological recording
sampleRate = 10000;

fid = fopen(path,'r');
data = fscanf(fid, '%f\t%f', [2 Inf]);
fclose(fid);

data = data';
current = data(:,1);
biologicalTrace = data(:,2);

figure();

subplot(3,1,1);
plot(current);
ylabel('Current (pA)');
box off
set(gca, 'FontWeight', 'Bold');

subplot(3,1,2:3);
plot(biologicalTrace, 'LineWidth', 1.5);

iapp = current;

%% Integrate the model
duration = size(iapp,1)/sampleRate*1000; % in msec

times = 0:duration/size(iapp,1):duration;
times = times(1:size(times,2)-1);

pt = times;

x = Integrate_neuron(iapp, pt, times);
modelTrace = x(:,6);   

hold on
plot(modelTrace, 'LineWidth', 1.5);
ylabel('Membrane Potential (mV)');
xlabel('Time (msec)');
box off

set(gca, 'FontWeight', 'Bold');

legend('Biological Trace', 'Model Trace');
