# Supplementary material for: Intrinsic neuronal properties represent song and error in zebra finch vocal learning
Source: Nat Commun. 2020 Feb 19;11:952. doi: 10.1038/s41467-020-14738-7 (PMC7031510; doi:10.1038/s41467-020-14738-7)
Supplement: Supplementary file 4 — Source Data [file 41467_2020_14738_MOESM4_ESM.zip › Read Me.txt]

To run the Matlab source code, please make sure of the following:

- MATLAB (any version will suffice). No other software dependencies.
- It should take 2-5 s for one simulation run on a “normal” desktop computer.
- All files should be in the same directory.
- To generate the figures, run the Matlab script "RunIt.m". 
- There are recordings from 4 sample neurons in the folder. To
  change the simulation from one neuron to another, simply
  uncomment/comment pairs of consecutive lines in RunIt.m,
  the first which specifies the data file, the second which
  specifies the parameter values chosen for a modeling run. Vary
  these parameters to change the output of the model.
- The structure of the data files containing the biological recordings
  are as follows: text files, scientific notation, two columns, first
  column sequential values (over time) of injected current in pA,
  second column sequential values of membrane potential in mV.
